# Supplementary material for: Chloridotris(4-chloro­benzyl-κC)(triphenyl­arsine oxide-κO)tin(IV)
Source: Acta Crystallogr Sect E Struct Rep Online. 2009 Jun 24;65(Pt 7):m815. doi: 10.1107/S1600536809022247 (PMC2969448; doi:10.1107/S1600536809022247)
Supplement: Supplementary file 2 [file e-65-0m815-Isup2.hkl]

# 
# h,k,l, Fc-squared, Fo-squared, sigma(Fo-squared) and status flag 
# 
data_I
_shelx_title '  P21/n' 
_shelx_refln_list_code          4 
_shelx_F_calc_maximum      462.83 
_exptl_crystal_F_000      1704.00 
_reflns_d_resolution_high  0.7696 
 
loop_ 
 _symmetry_equiv_pos_as_xyz 
 'x, y, z' 
 '-x+1/2, y+1/2, -z+1/2' 
 '-x, -y, -z' 
 'x-1/2, -y-1/2, z-1/2' 
 
_cell_length_a    17.5639 
_cell_length_b    11.0471 
_cell_length_c    18.5782 
_cell_angle_alpha  90.000 
_cell_angle_beta   95.818 
_cell_angle_gamma  90.000 
 
_shelx_F_squared_multiplier     1.000 
 
loop_ 
 _refln_index_h 
 _refln_index_k 
 _refln_index_l 
 _refln_F_squared_calc 
 _refln_F_squared_meas 
 _refln_F_squared_sigma 
 _refln_observed_status 
   2   0   0    80273.73    81303.05   1124.89 o 
   4   0   0     6518.99     6541.86     91.12 o 
   6   0   0     5514.67     5623.74    159.35 o 
   8   0   0       34.32       36.13      8.72 o 
  10   0   0    26230.22    25964.45    281.66 o 
  12   0   0    17313.05    17458.27    198.39 o 
  14   0   0    40178.17    39800.19    429.92 o 
  16   0   0     7078.83     7214.47    192.74 o 
  18   0   0     3746.76     3905.71    146.65 o 
  20   0   0       12.10      -20.03     46.08 o 
   1   1   0     2786.47     2533.84     38.10 o 
   2   1   0       50.22       69.46      6.71 o 
   3   1   0     1961.41     2156.41     23.51 o 
   4   1   0    11166.33    12131.19    102.98 o 
   5   1   0     2887.16     2998.16     45.87 o 
   6   1   0     2015.75     2093.02     21.00 o 
   7   1   0     4863.97     4955.16     40.88 o 
   8   1   0     2811.34     2790.06     29.39 o 
   9   1   0     4327.34     4090.16     40.05 o 
  10   1   0     8138.40     8335.90     72.13 o 
  11   1   0     4306.81     4367.99     48.52 o 
  12   1   0     2436.35     2594.61     52.91 o 
  13   1   0     5485.41     5644.81     61.44 o 
  14   1   0     7616.95     7891.67     80.82 o 
  15   1   0      377.54      379.36     15.79 o 
  16   1   0      279.65      355.91     22.00 o 
  17   1   0    10070.76    10181.99    201.70 o 
  18   1   0       37.69       96.17     32.26 o 
  19   1   0      861.41      813.19     74.78 o 
  20   1   0       54.23       15.43     50.79 o 
  21   1   0      830.30      820.58     81.80 o 
  22   1   0      287.15      384.32     71.86 o 
   0   2   0      253.70      268.95     16.64 o 
   1   2   0    16421.78    17226.12    188.68 o 
   2   2   0       81.68       86.12      8.55 o 
   3   2   0      483.72      434.35     20.52 o 
   4   2   0    68593.91    69345.85    737.47 o 
   5   2   0    31577.67    30833.50    331.39 o 
   6   2   0     5944.25     6368.57     64.55 o 
   7   2   0    12971.38    11987.74    115.39 o 
   8   2   0    10011.08    10177.39    170.94 o 
   9   2   0    34860.88    34806.20    362.73 o 
  10   2   0     2671.99     2705.11     34.26 o 
  11   2   0     3845.08     3863.21     40.80 o 
  12   2   0      612.67      639.52     30.89 o 
  13   2   0      608.62      607.36     17.22 o 
  14   2   0     1902.03     1892.45     33.28 o 
  15   2   0       40.64       33.79     17.80 o 
  16   2   0      415.91      428.39     27.20 o 
  17   2   0      392.12      440.70     34.58 o 
  18   2   0     6883.30     6751.78    129.54 o 
  19   2   0     1529.25     1765.28    104.06 o 
  20   2   0     2081.54     2109.09    116.51 o 
  21   2   0      551.06      563.28     74.51 o 
  22   2   0     2973.22     3271.23    157.43 o 
   1   3   0    34949.45    35957.52    341.21 o 
   2   3   0     2095.56     2394.96     40.87 o 
   3   3   0     1792.39     1461.58     26.35 o 
   4   3   0    12158.00    12747.50    146.84 o 
   5   3   0    18626.62    18889.41    180.81 o 
   6   3   0    17708.92    18178.56    175.25 o 
   7   3   0      554.49      514.07     28.93 o 
   8   3   0       40.27       54.53      9.17 o 
   9   3   0      123.65      123.94     17.18 o 
  10   3   0     1089.11     1133.48     24.73 o 
  11   3   0     1272.22      987.99     53.33 o 
  12   3   0      394.65      393.99     14.91 o 
  13   3   0     2915.41     2797.17     55.46 o 
  14   3   0     2060.07     1921.60     47.50 o 
  15   3   0     4521.49     4563.09     78.07 o 
  16   3   0     3631.75     3563.35     68.49 o 
  17   3   0      800.29      787.58     37.14 o 
  18   3   0       24.60       50.77     23.35 o 
  19   3   0     3791.13     3820.05    133.17 o 
  20   3   0      779.75      688.87     78.10 o 
  21   3   0     3044.92     3030.24    143.65 o 
  22   3   0       64.92       34.71     65.62 o 
   0   4   0     9595.62     9606.15    140.28 o 
   1   4   0       19.74       16.01      6.85 o 
   2   4   0     6892.03     6930.92    143.25 o 
   3   4   0      794.25      846.13     26.90 o 
   4   4   0      742.17      791.07     22.73 o 
   5   4   0    12049.50    12332.80    146.49 o 
   6   4   0     4704.70     4731.71     55.10 o 
   7   4   0     1009.88     1387.07     53.55 o 
   8   4   0      470.19      326.60     22.91 o 
   9   4   0    11185.16    11027.44    267.63 o 
  10   4   0     2618.02     2611.01    112.53 o 
  11   4   0    12139.18    12195.99    127.20 o 
  12   4   0     5510.69     5349.91     89.71 o 
  13   4   0     8489.92     8316.99    136.35 o 
  14   4   0     1102.19     1053.89     40.21 o 
  15   4   0     1917.81     1886.17     50.47 o 
  16   4   0        5.15      -37.91     25.27 o 
  17   4   0     3076.82     3021.05     94.01 o 
  18   4   0        1.93       15.81     30.92 o 
  19   4   0     1983.75     1984.37     86.78 o 
  20   4   0        8.95      -26.20     29.83 o 
  21   4   0     1148.19     1334.86    111.45 o 
   1   5   0    32000.81    31495.47    304.21 o 
   2   5   0       12.01       28.70      9.86 o 
   3   5   0    20254.96    19341.30    273.53 o 
   4   5   0     2569.08     2177.44     49.30 o 
   5   5   0     7809.05     7797.27    124.98 o 
   6   5   0    24585.27    24922.83    282.71 o 
   7   5   0      141.91      178.63     13.13 o 
   8   5   0    19192.98    19332.65    190.96 o 
   9   5   0      749.40      830.96     21.66 o 
  10   5   0     6127.02     6400.09     75.35 o 
  11   5   0     3782.25     3541.50    255.05 o 
  12   5   0     2971.07     2863.65     59.47 o 
  13   5   0     8565.13     8533.83    121.78 o 
  14   5   0       36.36       31.32     24.47 o 
  15   5   0     5884.24     5856.49     97.26 o 
  16   5   0        8.97       -8.44     19.49 o 
  17   5   0     2860.76     2636.95    175.74 o 
  18   5   0      118.25      129.55     36.21 o 
  19   5   0      955.68      963.89     56.36 o 
  20   5   0      536.74      498.95     48.87 o 
  21   5   0       94.31      113.19     41.70 o 
   0   6   0       71.20       72.16     16.13 o 
   1   6   0     2525.28     2504.12     37.98 o 
   2   6   0      879.62      840.95     24.57 o 
   3   6   0      816.32      980.78     23.86 o 
   4   6   0     2177.36     2630.23     58.97 o 
   5   6   0     6068.90     6023.65    104.95 o 
   6   6   0     3000.52     3111.88     67.36 o 
   7   6   0       60.85       46.10     37.13 o 
   8   6   0     3616.86     3744.09     57.04 o 
   9   6   0     2485.34     2486.09     44.00 o 
  10   6   0    10448.40    10230.15    169.44 o 
  11   6   0      207.98      181.86     26.49 o 
  12   6   0       16.71       27.21     18.21 o 
  13   6   0     4248.72     4214.42    180.84 o 
  14   6   0     1270.36     1239.32     56.57 o 
  15   6   0      779.25      718.51     90.69 o 
  16   6   0     4637.56     4091.57    182.85 o 
  17   6   0        9.80       11.46     31.68 o 
  18   6   0     2371.73     2332.19     81.68 o 
  19   6   0      342.86      390.35     45.79 o 
  20   6   0     8248.53     8112.46    235.68 o 
   1   7   0     1795.20     1933.36     35.28 o 
   2   7   0     7712.44     7912.01     91.27 o 
   3   7   0     9483.51     9449.92    106.28 o 
   4   7   0    26630.41    26684.34    266.18 o 
   5   7   0      775.24      778.53     30.32 o 
   6   7   0    17957.72    17880.59    265.53 o 
   7   7   0     3747.05     3536.93    158.52 o 
   8   7   0    11777.44    11876.61    190.05 o 
   9   7   0     1372.48     1363.64     49.97 o 
  10   7   0    13552.10    13237.52    211.84 o 
  11   7   0      786.09      806.22     56.45 o 
  12   7   0     6497.69     6532.37    101.66 o 
  13   7   0     1489.29     1500.63     59.80 o 
  14   7   0        1.54        0.63     12.35 o 
  15   7   0      231.51      153.40     39.10 o 
  16   7   0      143.45      196.65     38.68 o 
  17   7   0       55.68       82.30     38.75 o 
  18   7   0     1516.74     1660.26     75.09 o 
  19   7   0      636.63      808.60     56.77 o 
   0   8   0    11547.02    11826.23    233.23 o 
   1   8   0      704.16      685.15     30.80 o 
   2   8   0    14238.97    14058.85    151.41 o 
   3   8   0      149.99      142.09     17.48 o 
   4   8   0     8713.97     8757.48    102.88 o 
   5   8   0     2521.30     2501.83     43.68 o 
   6   8   0     1831.06     1779.42     45.89 o 
   7   8   0       18.21        1.14     21.57 o 
   8   8   0      162.94      178.36     26.12 o 
   9   8   0     2938.16     2809.16     74.73 o 
  10   8   0     3759.59     3927.70    161.87 o 
  11   8   0     2117.13     2092.66     67.04 o 
  12   8   0     2844.47     2870.40    140.88 o 
  13   8   0     6810.64     6379.17    125.34 o 
  14   8   0     1493.70     1564.69     67.41 o 
  15   8   0     3012.95     2889.46     97.97 o 
  16   8   0     5362.29     5379.38    176.01 o 
  17   8   0     1028.31     1009.80     60.92 o 
  18   8   0     1254.42     1371.73     70.90 o 
   1   9   0     1675.04     1669.75     37.46 o 
   2   9   0       29.71        6.98     14.46 o 
   3   9   0      121.67      145.68     16.82 o 
   4   9   0     2760.57     2754.60     58.46 o 
   5   9   0      597.46      535.92     29.50 o 
   6   9   0       99.18       89.97     22.08 o 
   7   9   0     3773.34     3395.17     68.00 o 
   8   9   0     2024.90     2025.75     70.98 o 
   9   9   0      918.28      732.54     69.56 o 
  10   9   0      194.55      231.25     32.09 o 
  11   9   0        3.62       17.18     27.00 o 
  12   9   0     1030.46     1110.75     56.29 o 
  13   9   0     1482.29     1524.71     52.52 o 
  14   9   0     2337.32     2316.64    140.58 o 
  15   9   0      599.60      626.38     50.92 o 
  16   9   0     2647.29     2560.88    130.50 o 
  17   9   0     1361.76     1448.53     74.46 o 
   0  10   0     1687.54     1624.52     83.92 o 
   1  10   0      116.47      105.16     27.91 o 
   2  10   0      891.99      830.26     36.27 o 
   3  10   0     6104.41     5879.00     95.41 o 
   4  10   0     1240.84     1218.17     43.35 o 
   5  10   0     6656.08     6761.95    106.81 o 
   6  10   0      777.21      771.38     38.09 o 
   7  10   0    14066.03    13597.38    182.48 o 
   8  10   0      789.47      790.46     39.86 o 
   9  10   0     9200.40     9168.77    137.66 o 
  10  10   0      225.01      281.62     29.82 o 
  11  10   0     3123.37     2893.60     70.59 o 
  12  10   0      659.94      674.43     34.60 o 
  13  10   0       13.49        4.47     32.03 o 
  14  10   0      155.85      190.49     39.81 o 
  15  10   0      143.30       81.25     41.41 o 
  16  10   0      759.84      804.17     60.84 o 
   1  11   0     1298.17     1198.68     96.20 o 
   2  11   0        4.50       12.25     27.91 o 
   3  11   0      368.89      290.62     35.31 o 
   4  11   0      399.71      461.44     40.95 o 
   5  11   0       17.00      -34.25     22.84 o 
   6  11   0      221.78      235.74     31.21 o 
   7  11   0     1685.98     1503.76     52.05 o 
   8  11   0      385.90      440.12     32.90 o 
   9  11   0      511.24      490.10     35.87 o 
  10  11   0        4.70       17.51     27.23 o 
  11  11   0       21.38       -5.30     27.64 o 
  12  11   0       79.48       32.97     30.32 o 
  13  11   0        6.55      -40.16     28.89 o 
  14  11   0      216.13      104.41     36.46 o 
   0  12   0     9314.09     9153.00    241.88 o 
   1  12   0        0.43      -33.74     38.51 o 
   2  12   0     3968.94     3906.04    100.47 o 
   3  12   0     2352.08     2353.23     79.33 o 
   4  12   0     1017.81      898.94     53.56 o 
   5  12   0     1257.64     1305.17     74.59 o 
   6  12   0       30.69      -24.74     30.88 o 
   7  12   0     4073.74     4081.47    110.67 o 
   8  12   0      456.04      519.36     46.55 o 
   9  12   0      224.09      209.61     39.98 o 
  10  12   0     2419.14     2613.59     90.80 o 
  11  12   0     2726.18     2996.50     89.71 o 
  12  12   0     1032.48     1131.85     54.93 o 
   1  13   0      423.64      473.30     47.48 o 
   2  13   0      349.87      300.84     45.41 o 
   3  13   0     2379.84     2544.34     88.46 o 
   4  13   0      694.77      718.76     58.59 o 
   5  13   0      238.94      227.50     40.18 o 
   6  13   0      189.27      235.67     43.69 o 
   7  13   0       69.73       47.65     35.75 o 
   8  13   0      318.19      318.34     45.91 o 
   9  13   0      266.46      378.72     48.03 o 
   0  14   0      592.37      719.84     78.63 o 
   1  14   0      361.86      364.21     48.87 o 
   2  14   0      740.53      736.76     56.46 o 
   3  14   0      207.15      204.94     71.62 o 
   4  14   0      896.25      863.89     59.59 o 
   5  14   0      987.98      861.49     70.52 o 
 -21   0   1     1591.30     1574.23    104.42 o 
 -19   0   1     3479.18     3410.94    136.62 o 
 -17   0   1    10871.25    10525.98    268.02 o 
 -15   0   1     6870.74     7022.50    116.38 o 
 -13   0   1    25465.08    25536.92    281.92 o 
 -11   0   1     4181.90     4433.67     62.50 o 
  -9   0   1     1637.24     1979.62     33.94 o 
  -7   0   1      421.85      472.50     14.68 o 
  -5   0   1    16061.20    16024.15    217.51 o 
  -3   0   1      567.25      605.94     22.83 o 
  -1   0   1     9250.76     9054.71    175.66 o 
   1   0   1     5122.49     4929.44    337.50 o 
   3   0   1     5530.69     5721.61    122.47 o 
   5   0   1       91.04       41.63      9.19 o 
   7   0   1     1643.41     1924.52    125.28 o 
   9   0   1     4443.24     4395.92     96.29 o 
  11   0   1    32262.14    33438.98    360.66 o 
  13   0   1    15837.29    16284.34    189.27 o 
  15   0   1       31.87       48.91     23.47 o 
  17   0   1     1776.88     1705.58     57.70 o 
  19   0   1        4.97      -26.40     47.21 o 
 -22   1   1      526.48      627.31     78.91 o 
 -21   1   1     1690.12     1514.04    105.03 o 
 -20   1   1      363.01      402.50     44.96 o 
 -19   1   1     3473.35     3388.50     97.11 o 
 -18   1   1       26.65       20.43     30.67 o 
 -17   1   1     2079.66     2000.39     43.75 o 
 -16   1   1      654.28      719.31     29.24 o 
 -15   1   1     4823.25     4773.06     66.49 o 
 -14   1   1      634.93      602.44     20.02 o 
 -13   1   1     1641.94     1564.69     25.08 o 
 -12   1   1     1143.60     1063.41     21.75 o 
 -11   1   1     2007.21     2137.46     29.76 o 
 -10   1   1     4346.91     4576.41     48.33 o 
  -9   1   1      943.38      919.59     17.52 o 
  -8   1   1     5933.46     5684.34     55.33 o 
  -7   1   1    23001.83    23237.64    178.18 o 
  -6   1   1    14941.05    15040.42    117.09 o 
  -5   1   1    47038.69    49903.14    373.73 o 
  -4   1   1    47014.77    49673.16    408.44 o 
  -3   1   1    76869.89    79190.46    680.50 o 
  -2   1   1      814.39      848.14     14.27 o 
  -1   1   1    36226.01    37153.12    316.84 o 
   0   1   1     2902.68     3131.25     28.86 o 
   1   1   1    31643.35    32974.77    303.58 o 
   2   1   1    16134.34    17304.27    160.26 o 
   3   1   1     3698.41     3793.48     32.96 o 
   4   1   1    62788.08    63518.59    517.52 o 
   5   1   1      181.22      205.70     11.75 o 
   6   1   1     7580.54     7401.32     56.84 o 
   7   1   1    11976.01    11479.84     92.02 o 
   8   1   1     4284.02     4196.83     40.28 o 
   9   1   1    10126.72    10202.73     85.13 o 
  10   1   1     9254.18     9215.15     79.05 o 
  11   1   1    28099.69    28026.79    216.35 o 
  12   1   1      980.27     1072.71     21.14 o 
  13   1   1    15250.94    15400.16    127.45 o 
  14   1   1     9033.21     9095.68     90.94 o 
  15   1   1     5301.60     5301.64     61.88 o 
  16   1   1     4238.56     4304.96     77.39 o 
  17   1   1     1809.99     1866.30    106.10 o 
  18   1   1     1841.94     1769.43     63.02 o 
  19   1   1     1085.70     1221.31     90.48 o 
  20   1   1      716.19      658.69     74.72 o 
  21   1   1      102.48       72.59     56.01 o 
  22   1   1       23.91      107.57     61.43 o 
 -22   2   1     6683.19     7221.62    236.35 o 
 -21   2   1       97.68      199.22     59.40 o 
 -20   2   1     4116.77     4023.54    157.40 o 
 -19   2   1      413.52      381.73     60.54 o 
 -18   2   1     4140.03     4158.00     94.92 o 
 -17   2   1      408.11      418.75     28.77 o 
 -16   2   1        0.35       16.39     15.64 o 
 -15   2   1      845.16      852.69     30.10 o 
 -14   2   1      116.31      142.04     22.20 o 
 -13   2   1     3102.55     3081.24     35.82 o 
 -12   2   1    12775.63    12936.37    107.19 o 
 -11   2   1     3301.57     3387.50     42.50 o 
 -10   2   1    20137.90    20149.88    145.99 o 
  -9   2   1    33590.05    33052.28    252.22 o 
  -8   2   1     3870.87     3800.76     36.42 o 
  -7   2   1      356.60      343.07     15.81 o 
  -6   2   1    12803.94    13016.77    111.23 o 
  -5   2   1       26.65       58.18      6.63 o 
  -4   2   1    10413.43    10432.21     90.69 o 
  -3   2   1      127.05      137.58     33.87 o 
  -2   2   1      136.06      251.69     46.13 o 
  -1   2   1    18885.50    20749.50    199.09 o 
   0   2   1       15.96       33.20      6.17 o 
   1   2   1       31.78       40.74      4.74 o 
   2   2   1     3628.83     3961.93     73.55 o 
   3   2   1     1150.17     1140.48     20.33 o 
   4   2   1     4942.30     5468.19     57.28 o 
   5   2   1    24670.08    24789.57    205.38 o 
   6   2   1     1517.94     1401.50     28.74 o 
   7   2   1    19203.38    19527.56    149.20 o 
   8   2   1      101.30      106.04      8.05 o 
   9   2   1     2432.86     2181.64     26.21 o 
  10   2   1      881.53      987.65     19.60 o 
  11   2   1     1508.33     1458.88     24.52 o 
  12   2   1     2758.87     2912.90     44.68 o 
  13   2   1     1336.98     1320.84     25.89 o 
  14   2   1      761.03      707.71     21.73 o 
  15   2   1      382.29      369.99     25.39 o 
  16   2   1     2004.42     1958.85     49.80 o 
  17   2   1       16.85       71.97     24.63 o 
  18   2   1     4577.35     4685.08     83.28 o 
  19   2   1      416.10      396.72     92.61 o 
  20   2   1     5118.98     4978.36    178.72 o 
  21   2   1      708.55      781.64     81.72 o 
  22   2   1     1367.74     1499.20    117.42 o 
 -22   3   1       22.05       88.69     65.93 o 
 -21   3   1     2668.98     2765.30    136.89 o 
 -20   3   1      388.28      394.41     66.95 o 
 -19   3   1     3546.79     3330.17    158.47 o 
 -18   3   1     1721.15     1601.68     61.74 o 
 -17   3   1      425.26      432.43     37.03 o 
 -16   3   1     1154.22     1118.03     50.64 o 
 -15   3   1     3802.63     3674.04     67.99 o 
 -14   3   1     2388.43     2345.17     51.46 o 
 -13   3   1     1506.07     1586.30     35.48 o 
 -12   3   1    11632.69    11406.55    107.55 o 
 -11   3   1     6572.46     6619.36     76.14 o 
 -10   3   1    24857.77    24997.83    241.37 o 
  -9   3   1     6649.53     6366.49     71.26 o 
  -8   3   1     9491.10     9040.26     94.52 o 
  -7   3   1    31488.57    32999.15    310.42 o 
  -6   3   1     1076.02     1106.54     23.40 o 
  -5   3   1     1486.36     1578.01     23.32 o 
  -4   3   1     2362.52     2736.96     51.55 o 
  -3   3   1      508.46      575.42     74.65 o 
  -2   3   1       35.37       20.67      8.72 o 
  -1   3   1    12272.84    12780.42    146.98 o 
   0   3   1     2457.98     2914.70     30.69 o 
   1   3   1     3613.46     3805.18     42.74 o 
   2   3   1    22321.58    21783.36    327.09 o 
   3   3   1    54086.92    55422.54    729.10 o 
   4   3   1    36323.65    36861.06    491.90 o 
   5   3   1     1613.96     1523.80     69.65 o 
   6   3   1    32754.95    32519.83    304.74 o 
   7   3   1      326.64      411.99     26.59 o 
   8   3   1    21046.69    21287.54    182.04 o 
   9   3   1     2411.89     2342.75     31.68 o 
  10   3   1     5753.03     6069.30     63.22 o 
  11   3   1       27.12       16.02     11.12 o 
  12   3   1      892.03      954.26     19.88 o 
  13   3   1     6145.88     5900.99     62.94 o 
  14   3   1     1218.97     1185.30     40.02 o 
  15   3   1       67.60       73.47     21.16 o 
  16   3   1     1500.07     1391.07     44.99 o 
  17   3   1     1763.78     1730.99     50.32 o 
  18   3   1     1486.40     1443.44     48.23 o 
  19   3   1     2015.44     2033.63     57.89 o 
  20   3   1     2229.71     2333.02     80.94 o 
  21   3   1     2456.69     2463.82    131.34 o 
  22   3   1     5954.27     5897.72    214.24 o 
 -21   4   1      625.32      470.74     79.25 o 
 -20   4   1        0.92      -19.39     32.59 o 
 -19   4   1     3568.75     3774.03    239.73 o 
 -18   4   1     1168.05     1149.42     62.38 o 
 -17   4   1      436.48      415.87     64.63 o 
 -16   4   1     1321.60     1395.95     57.32 o 
 -15   4   1      692.09      695.86     47.19 o 
 -14   4   1     2934.76     3042.69     61.68 o 
 -13   4   1     3461.13     3528.68     55.96 o 
 -12   4   1     3320.07     3408.09     63.07 o 
 -11   4   1     1539.84     1547.57     40.09 o 
 -10   4   1     2108.48     2149.44     33.13 o 
  -9   4   1     1007.21     1032.57     21.69 o 
  -8   4   1     8330.39     8100.65     87.36 o 
  -7   4   1     2103.38     2374.60     37.33 o 
  -6   4   1    31443.08    32270.19    353.03 o 
  -5   4   1    16204.33    16284.38    234.16 o 
  -4   4   1    13520.01    13184.81    191.96 o 
  -3   4   1       85.75       99.06     28.99 o 
  -2   4   1    33540.07    33666.39    375.02 o 
  -1   4   1     5628.44     5734.21     63.41 o 
   0   4   1    51745.82    51282.77    485.13 o 
   1   4   1       31.87       25.34      6.09 o 
   2   4   1     6182.30     6019.18     66.05 o 
   3   4   1       70.69       99.63      9.92 o 
   4   4   1      875.32      718.03     94.36 o 
   5   4   1     2137.03     2489.17     53.15 o 
   6   4   1      518.43      733.19     51.58 o 
   7   4   1     1834.13     2050.02     36.41 o 
   8   4   1    10974.35    10695.41    111.64 o 
   9   4   1     2360.90     2417.60     33.23 o 
  10   4   1    31057.04    30738.22    260.71 o 
  11   4   1      206.64      209.14     13.05 o 
  12   4   1    24274.87    24061.20    238.97 o 
  13   4   1      649.79      734.16     27.69 o 
  14   4   1    14864.16    14940.30    160.93 o 
  15   4   1      343.62      299.85     26.26 o 
  16   4   1     4696.44     4595.01     83.29 o 
  17   4   1     1352.44     1340.79     46.62 o 
  18   4   1      792.72      764.22     38.75 o 
  19   4   1       20.79       28.30     47.49 o 
  20   4   1      523.87      517.12     47.78 o 
  21   4   1        1.48       29.28     56.80 o 
 -21   5   1     2928.69     2914.88    150.60 o 
 -20   5   1        9.98       28.69     49.58 o 
 -19   5   1     1520.19     1509.76     67.29 o 
 -18   5   1     2543.67     2555.91     91.17 o 
 -17   5   1      488.65      414.43     32.26 o 
 -16   5   1    10221.84    10351.14    155.51 o 
 -15   5   1      131.83      191.70     25.43 o 
 -14   5   1    13403.59    12980.97    168.89 o 
 -13   5   1      705.06      643.28     31.52 o 
 -12   5   1     3677.50     3927.98     87.03 o 
 -11   5   1       25.21       48.59     21.42 o 
 -10   5   1     1735.31     1752.56     52.08 o 
  -9   5   1     5801.36     6287.07     87.98 o 
  -8   5   1     2304.35     2392.06     39.31 o 
  -7   5   1     8638.82     8984.17    117.52 o 
  -6   5   1     3503.75     3558.15     71.18 o 
  -5   5   1     4645.39     4901.17     87.75 o 
  -4   5   1     5921.48     6554.16    108.50 o 
  -3   5   1      199.11      242.49     18.37 o 
  -2   5   1     1818.89     1725.29     86.34 o 
  -1   5   1      714.25      674.63     20.69 o 
   0   5   1     7988.50     7974.98     86.56 o 
   1   5   1      172.77      255.73     26.56 o 
   2   5   1      354.58      201.31     10.07 o 
   3   5   1        0.42       19.45      8.71 o 
   4   5   1     3162.66     3454.02     68.01 o 
   5   5   1       96.33      172.40     14.89 o 
   6   5   1     3252.07     3362.96     69.32 o 
   7   5   1     1619.78     1598.33     32.65 o 
   8   5   1     1313.06     1273.55     42.90 o 
   9   5   1     2418.74     2234.43     92.59 o 
  10   5   1     7270.90     7168.21     74.59 o 
  11   5   1      415.82      465.19     21.98 o 
  12   5   1     6188.57     6053.58     79.81 o 
  13   5   1       70.20       71.71     17.38 o 
  14   5   1     4894.18     4847.91     78.99 o 
  15   5   1      207.94      216.21     23.62 o 
  16   5   1     1124.05     1041.94     44.15 o 
  17   5   1     2053.00     2062.42     58.43 o 
  18   5   1      379.59      392.45     34.23 o 
  19   5   1     1023.21     1031.43     59.26 o 
  20   5   1      718.37      718.07     52.02 o 
  21   5   1     3238.66     3158.61     98.01 o 
 -20   6   1      465.05      596.75     67.48 o 
 -19   6   1       81.55       50.13     36.87 o 
 -18   6   1     1270.43     1328.58     66.53 o 
 -17   6   1      119.53      100.63     26.52 o 
 -16   6   1        1.23      -26.41     22.97 o 
 -15   6   1      801.52      863.40     39.72 o 
 -14   6   1       24.74       31.64     20.45 o 
 -13   6   1     1524.17     1490.29     57.77 o 
 -12   6   1     3017.31     3121.34     78.55 o 
 -11   6   1    13958.83    13624.07    216.41 o 
 -10   6   1     2577.62     2594.67     66.86 o 
  -9   6   1     9509.40     9637.08    160.51 o 
  -8   6   1      703.11      641.40     25.74 o 
  -7   6   1    10562.86    10291.37    164.91 o 
  -6   6   1      342.55      286.27     36.76 o 
  -5   6   1     3512.54     3422.71     71.61 o 
  -4   6   1     6425.73     6188.96    107.30 o 
  -3   6   1     6535.52     6575.17     88.22 o 
  -2   6   1     2223.44     2165.71     34.49 o 
  -1   6   1     4495.02     4349.47     55.17 o 
   0   6   1     1445.47     1351.05     26.73 o 
   1   6   1    35271.43    35034.84    339.49 o 
   2   6   1        0.57       -5.91      9.43 o 
   3   6   1    47962.39    48248.43    530.99 o 
   4   6   1     3753.58     4193.74     64.68 o 
   5   6   1    17193.43    17720.71    208.35 o 
   6   6   1     1455.65     1476.31     36.01 o 
   7   6   1    22088.94    21562.43    251.06 o 
   8   6   1     1686.44     1820.60     38.18 o 
   9   6   1     6514.22     6383.03    117.46 o 
  10   6   1      572.29      536.39     27.91 o 
  11   6   1      186.69      182.44     18.54 o 
  12   6   1      295.50      317.50     21.56 o 
  13   6   1      481.41      446.43     24.93 o 
  14   6   1      777.47      782.20     31.95 o 
  15   6   1     1618.68     1718.60     54.00 o 
  16   6   1      871.96      822.64     40.57 o 
  17   6   1     7471.59     7465.81    150.50 o 
  18   6   1      103.96       63.28     36.93 o 
  19   6   1     2873.48     2959.98     94.06 o 
  20   6   1       31.01      104.03     41.60 o 
 -19   7   1     2845.21     3155.92     99.21 o 
 -18   7   1      489.47      502.20     48.07 o 
 -17   7   1     2495.66     2613.52     85.86 o 
 -16   7   1     3811.63     3628.24     76.92 o 
 -15   7   1      439.44      439.97     33.29 o 
 -14   7   1     1101.61     1072.06     44.53 o 
 -13   7   1      865.15      836.87     46.81 o 
 -12   7   1     1292.61     1243.09     53.60 o 
 -11   7   1      804.96      891.28     45.50 o 
 -10   7   1     2630.39     2686.40     76.91 o 
  -9   7   1     3970.15     3783.02     85.82 o 
  -8   7   1     2291.00     2283.28     69.12 o 
  -7   7   1     3708.63     3614.26     79.76 o 
  -6   7   1     4802.07     4817.69     94.80 o 
  -5   7   1     9585.80     9399.59    167.69 o 
  -4   7   1     2585.60     2492.82     41.06 o 
  -3   7   1     2477.20     2457.91     40.28 o 
  -2   7   1       21.22       41.92     11.59 o 
  -1   7   1     8867.25     8964.72    100.91 o 
   0   7   1     1796.01     1905.27     34.74 o 
   1   7   1     2913.79     3050.08     45.62 o 
   2   7   1     1440.23     1319.38     30.86 o 
   3   7   1     3380.47     3272.33     48.54 o 
   4   7   1     4815.35     4748.67     73.89 o 
   5   7   1        0.82        2.06     14.44 o 
   6   7   1     6950.99     6730.54    110.19 o 
   7   7   1      509.82      454.21     29.82 o 
   8   7   1      136.13      116.31     21.74 o 
   9   7   1      390.26      317.12    117.61 o 
  10   7   1      503.82      423.07     35.85 o 
  11   7   1     1222.54     1286.24     44.96 o 
  12   7   1     1899.15     1790.05     48.94 o 
  13   7   1     8775.07     8809.27    261.87 o 
  14   7   1      546.87      590.13     33.72 o 
  15   7   1     3682.56     3617.51     97.22 o 
  16   7   1     1536.60     1586.68     69.25 o 
  17   7   1     5957.86     6043.54    134.68 o 
  18   7   1       38.07       22.74     35.95 o 
  19   7   1      497.44      487.22     51.31 o 
 -18   8   1      295.14      265.02     44.54 o 
 -17   8   1     2136.78     2020.28     81.33 o 
 -16   8   1      858.94      976.51     59.05 o 
 -15   8   1     2053.67     2225.53     62.48 o 
 -14   8   1      362.78      348.40     30.69 o 
 -13   8   1     5187.84     5148.04    150.58 o 
 -12   8   1     3809.04     4000.71     96.66 o 
 -11   8   1     6244.88     6308.55    163.98 o 
 -10   8   1     2573.93     2372.18     69.71 o 
  -9   8   1     2461.88     2535.53     70.93 o 
  -8   8   1      161.70      174.37     28.47 o 
  -7   8   1        7.33      -16.37     30.72 o 
  -6   8   1      396.12      460.27     32.54 o 
  -5   8   1     1236.17     1215.56     32.81 o 
  -4   8   1     2860.24     2754.85     45.79 o 
  -3   8   1      723.05      678.99     25.67 o 
  -2   8   1    25920.16    25931.69    261.26 o 
  -1   8   1     8358.94     8390.67    106.65 o 
   0   8   1    14503.97    14386.93    154.10 o 
   1   8   1      166.07      156.39     15.40 o 
   2   8   1     2527.70     2589.19     43.93 o 
   3   8   1     7971.28     7819.94     93.84 o 
   4   8   1      461.77      415.98     20.30 o 
   5   8   1     2841.64     2932.87     55.42 o 
   6   8   1     2028.91     1946.81     52.40 o 
   7   8   1     1339.02     1382.50     41.94 o 
   8   8   1      514.89      533.92     35.33 o 
   9   8   1      693.28      627.16     37.85 o 
  10   8   1     4655.15     4146.79    588.96 o 
  11   8   1     2822.48     2840.46     78.89 o 
  12   8   1     4849.21     4816.61    109.79 o 
  13   8   1       44.64      112.27     25.40 o 
  14   8   1     2210.12     2289.37    179.71 o 
  15   8   1       43.47       37.13     34.23 o 
  16   8   1      528.99      518.03     49.09 o 
  17   8   1       31.67       77.21     37.40 o 
  18   8   1       41.63       14.10     38.43 o 
 -17   9   1      129.34      218.59     45.09 o 
 -16   9   1      160.58      218.49     43.41 o 
 -15   9   1     2806.44     2901.56     92.47 o 
 -14   9   1     2569.90     2499.67     66.55 o 
 -13   9   1     2545.56     2464.66     78.64 o 
 -12   9   1     6113.15     5906.11    185.57 o 
 -11   9   1      873.18      832.04     48.89 o 
 -10   9   1     2530.51     2639.48     77.29 o 
  -9   9   1       83.31      120.66     29.74 o 
  -8   9   1        3.58       17.93     26.94 o 
  -7   9   1       41.12       59.53     21.75 o 
  -6   9   1      372.81      383.27     27.39 o 
  -5   9   1     6725.46     6393.82     99.94 o 
  -4   9   1     3570.28     3499.12     71.66 o 
  -3   9   1    10233.16     9920.18    136.47 o 
  -2   9   1       30.31       15.96     17.78 o 
  -1   9   1    11104.47    10877.28    124.38 o 
   0   9   1     5276.59     5226.47     76.45 o 
   1   9   1    20870.22    21131.06    219.64 o 
   2   9   1     2099.95     2030.00     41.23 o 
   3   9   1     8283.91     7943.08     97.47 o 
   4   9   1     9492.74     9340.91    110.88 o 
   5   9   1      249.04      258.76     20.04 o 
   6   9   1     1753.52     1775.89     48.62 o 
   7   9   1     5174.15     5222.08    127.57 o 
   8   9   1     1640.83     1664.18     48.99 o 
   9   9   1     9395.17     9648.63    138.43 o 
  10   9   1       43.76       53.60     22.33 o 
  11   9   1     5385.22     5316.97    147.49 o 
  12   9   1      956.02      854.81     51.75 o 
  13   9   1     6505.58     6572.56    138.22 o 
  14   9   1      419.65      419.47     46.43 o 
  15   9   1      799.17      772.33     55.22 o 
  16   9   1       51.88       55.15     38.77 o 
  17   9   1      109.04       85.99     39.99 o 
 -16  10   1      368.91      449.68     52.69 o 
 -15  10   1     1390.32     1607.29     83.08 o 
 -14  10   1       48.29       -3.40     34.47 o 
 -13  10   1      441.28      509.15     46.36 o 
 -12  10   1      416.95      337.26     43.42 o 
 -11  10   1       45.93       78.67     34.37 o 
 -10  10   1     3747.63     3707.34    107.85 o 
  -9  10   1      492.00      474.30     33.13 o 
  -8  10   1     2251.22     2051.35     60.16 o 
  -7  10   1      285.44      269.35     27.18 o 
  -6  10   1     2746.79     2759.91     63.85 o 
  -5  10   1     1155.99     1066.85     41.97 o 
  -4  10   1      594.01      590.33     31.97 o 
  -3  10   1      218.24      199.30     29.36 o 
  -2  10   1      978.55      974.69     39.02 o 
  -1  10   1      323.94      284.37     24.78 o 
   0  10   1       36.39       -6.14     24.90 o 
   1  10   1       65.40       78.10     20.59 o 
   2  10   1     4531.21     4448.01     78.42 o 
   3  10   1      350.53      389.64     27.87 o 
   4  10   1     1690.80     1516.27     66.62 o 
   5  10   1       16.59       59.05     22.38 o 
   6  10   1      406.93      336.34     29.03 o 
   7  10   1       61.76       38.75     22.55 o 
   8  10   1      180.70      211.15     26.77 o 
   9  10   1       72.97       95.61     24.86 o 
  10  10   1       31.29       46.66     20.66 o 
  11  10   1        1.87      -14.95     19.58 o 
  12  10   1     1161.37     1106.91     49.79 o 
  13  10   1      139.25      131.64     30.72 o 
  14  10   1      425.59      387.43     38.30 o 
  15  10   1        4.72      -17.12     39.34 o 
  16  10   1     1214.07     1308.03     73.27 o 
 -14  11   1      465.92      499.06     42.16 o 
 -13  11   1      356.64      369.84     49.18 o 
 -12  11   1      665.62      776.48     44.78 o 
 -11  11   1        7.46       -3.98     27.42 o 
 -10  11   1     2065.36     2197.59     63.35 o 
  -9  11   1       53.98      104.79     28.43 o 
  -8  11   1     5657.86     5779.79    102.87 o 
  -7  11   1       29.69       53.60     24.09 o 
  -6  11   1     9819.07     9731.21    144.19 o 
  -5  11   1      924.63      820.14     39.65 o 
  -4  11   1     1882.03     1795.28     53.64 o 
  -3  11   1      198.08      170.56     35.96 o 
  -2  11   1     1299.46     1205.97     56.20 o 
  -1  11   1       66.03       96.46     45.63 o 
   0  11   1     3651.90     3736.55     93.07 o 
   1  11   1      273.34      256.02     34.61 o 
   2  11   1     2934.17     2988.39     83.54 o 
   3  11   1      791.08      737.18     45.48 o 
   4  11   1    15621.90    15237.32    445.85 o 
   5  11   1      295.38      283.06     37.77 o 
   6  11   1     9217.11     9281.71    138.11 o 
   7  11   1      139.89      231.29     28.49 o 
   8  11   1     8962.84     8512.91    176.29 o 
   9  11   1      323.96      387.15     33.76 o 
  10  11   1     1355.46     1226.58     46.74 o 
  11  11   1      613.41      507.03     38.68 o 
  12  11   1      296.72      260.58     36.27 o 
  13  11   1      262.25      210.89     35.11 o 
  14  11   1     1872.17     2078.20     69.34 o 
 -12  12   1       35.50       67.51     41.39 o 
 -11  12   1      821.44      783.71     46.78 o 
 -10  12   1      326.07      309.25     37.78 o 
  -9  12   1      184.64      170.99     31.89 o 
  -8  12   1        1.86        3.01     26.60 o 
  -7  12   1      504.02      527.87     61.11 o 
  -6  12   1     1207.22     1236.94     63.22 o 
  -5  12   1      663.03      599.52     46.67 o 
  -4  12   1     1127.37     1195.09     61.84 o 
  -3  12   1     1966.34     1892.54     71.58 o 
  -2  12   1     3000.86     3174.08    182.22 o 
  -1  12   1      328.83      255.13     38.36 o 
   0  12   1     1498.35     1592.64     67.99 o 
   1  12   1       69.85       41.51     34.37 o 
   2  12   1     1108.59     1187.54     59.59 o 
   3  12   1       14.40       16.08     30.40 o 
   4  12   1        1.06      -10.07     29.83 o 
   5  12   1      247.12      242.91     78.71 o 
   6  12   1      400.31      405.58     44.85 o 
   7  12   1      260.49      310.90     41.60 o 
   8  12   1       81.54      141.88     37.14 o 
   9  12   1       59.58       46.13     27.90 o 
  10  12   1      601.67      662.48     53.11 o 
  11  12   1     1785.95     1632.29     98.82 o 
  12  12   1     1029.29     1285.67     81.44 o 
  -9  13   1        5.77       23.71     35.81 o 
  -8  13   1      174.46      231.52     43.58 o 
  -7  13   1     1424.89     1259.00     91.28 o 
  -6  13   1      857.54      738.35     56.33 o 
  -5  13   1     1271.51     1285.85     66.89 o 
  -4  13   1     1800.06     1782.48     74.95 o 
  -3  13   1     3112.41     3058.52    128.59 o 
  -2  13   1       86.66       57.27     37.01 o 
  -1  13   1     5262.22     5335.36    126.64 o 
   0  13   1      646.64      642.12     54.81 o 
   1  13   1     1142.72     1026.51     61.36 o 
   2  13   1        8.41      -16.64     40.72 o 
   3  13   1      129.20       80.41     37.61 o 
   4  13   1       73.05       43.28     38.73 o 
   5  13   1      258.39      261.90     41.85 o 
   6  13   1      305.89      208.00     41.02 o 
   7  13   1      569.26      612.58     51.58 o 
   8  13   1      358.69      431.82     39.74 o 
   9  13   1      919.16     1038.00     76.06 o 
  -5  14   1      522.66      541.40     53.75 o 
  -4  14   1       39.42       29.72     38.98 o 
  -3  14   1       35.72       55.40     39.88 o 
  -2  14   1     1318.53     1539.15     77.95 o 
  -1  14   1     1158.47     1208.08     70.42 o 
   0  14   1      378.06      361.12     47.65 o 
   1  14   1     1119.96     1268.81     81.39 o 
   2  14   1      171.31      222.09     45.49 o 
   3  14   1     2135.47     2333.38     87.17 o 
   4  14   1       33.00       19.89     59.07 o 
 -22   0   2      482.16      386.34     73.11 o 
 -20   0   2      430.39      316.37     61.57 o 
 -18   0   2      186.38      247.30     55.45 o 
 -16   0   2      821.67      923.73     69.82 o 
 -14   0   2       90.35       91.99     15.47 o 
 -12   0   2     1021.59      961.65     26.63 o 
 -10   0   2      422.24      499.77     19.72 o 
  -8   0   2     4906.56     4539.90     74.81 o 
  -6   0   2     5577.69     5154.19    119.50 o 
  -4   0   2      213.99      366.12     28.41 o 
  -2   0   2    59539.54    56494.19   3514.97 o 
   0   0   2    52927.90    50638.25    538.41 o 
   2   0   2    10762.80    11132.65    142.71 o 
   4   0   2      111.31      142.23     10.24 o 
   6   0   2     6206.74     6258.66     76.00 o 
   8   0   2    27088.39    26631.68    287.06 o 
  10   0   2    42040.56    42550.94    557.69 o 
  12   0   2    32494.72    32204.46    432.42 o 
  14   0   2    12150.72    12052.76    148.83 o 
  16   0   2     2155.56     2191.87     50.32 o 
  18   0   2     1266.12     1098.76     82.45 o 
 -22   1   2      972.03      938.80     62.45 o 
 -21   1   2     1358.17     1427.28     71.11 o 
 -20   1   2     3878.01     4069.12    108.34 o 
 -19   1   2     1462.13     1539.18    118.99 o 
 -18   1   2     6996.27     7044.52    144.67 o 
 -17   1   2       30.06      134.44     42.25 o 
 -16   1   2    19525.88    19345.24    234.26 o 
 -15   1   2     4345.38     4244.21     72.54 o 
 -14   1   2     5979.22     5918.83     63.56 o 
 -13   1   2     9242.29     9215.70     80.74 o 
 -12   1   2     1740.81     1488.50     22.84 o 
 -11   1   2     8084.13     8041.54     70.03 o 
 -10   1   2     2212.38     2389.35     33.74 o 
  -9   1   2    19661.38    21112.11    181.16 o 
  -8   1   2      637.66      568.81     13.34 o 
  -7   1   2     4089.10     4206.70     42.29 o 
  -6   1   2    16307.59    17107.47    164.46 o 
  -5   1   2     7084.69     7464.77    112.29 o 
  -4   1   2    14164.86    15698.07    175.44 o 
  -3   1   2     2806.16     2756.89     38.14 o 
  -2   1   2    22990.42    23816.72    170.60 o 
  -1   1   2     8251.73     8941.09     77.86 o 
   0   1   2    19866.87    20984.25    218.46 o 
   1   1   2     3715.11     4160.94     42.19 o 
   2   1   2    39775.59    40327.02    305.06 o 
   3   1   2    18203.93    18951.26    332.85 o 
   4   1   2     8886.39     9518.16     81.64 o 
   5   1   2     5940.53     5976.62     61.44 o 
   6   1   2    26207.95    25719.41    235.22 o 
   7   1   2     1479.35     1474.03     35.79 o 
   8   1   2        4.56       24.20      6.98 o 
   9   1   2       86.48      126.72      9.66 o 
  10   1   2      937.50      847.49     17.81 o 
  11   1   2      138.64      118.50      9.91 o 
  12   1   2      393.01      429.22     26.73 o 
  13   1   2       37.77       54.75     11.49 o 
  14   1   2       15.91        7.31     11.75 o 
  15   1   2      916.69      920.13     37.37 o 
  16   1   2    10306.91    10202.30    300.46 o 
  17   1   2       12.11       43.22     25.55 o 
  18   1   2      462.44      425.30     36.49 o 
  19   1   2      594.05      570.92     72.01 o 
  20   1   2     3102.94     3191.39    140.14 o 
 -22   2   2     3283.43     3591.41    157.72 o 
 -21   2   2        7.21       23.82     56.19 o 
 -20   2   2      190.43      147.39     55.97 o 
 -19   2   2      363.86      332.79     58.53 o 
 -18   2   2      125.05       82.32     33.59 o 
 -17   2   2      342.45      346.14     28.00 o 
 -16   2   2        3.34       -4.01     18.67 o 
 -15   2   2      101.90       90.25     19.64 o 
 -14   2   2      308.85      318.75     23.00 o 
 -13   2   2     2140.55     2078.88     39.36 o 
 -12   2   2    11457.07    11201.87     94.53 o 
 -11   2   2    15010.02    14996.05    133.31 o 
 -10   2   2    12333.54    12759.67    104.35 o 
  -9   2   2     9704.15     9764.25     88.56 o 
  -8   2   2    15339.94    15918.20    151.59 o 
  -7   2   2     4164.43     3958.67     51.42 o 
  -6   2   2      640.80      707.07     19.82 o 
  -5   2   2     3344.24     3704.78     51.44 o 
  -4   2   2     7824.06     8416.67    100.90 o 
  -3   2   2     5742.52     6266.92     56.59 o 
  -2   2   2     1550.55     1490.47     16.40 o 
  -1   2   2    88207.06    90945.60    832.25 o 
   0   2   2      930.21     1001.53     21.40 o 
   1   2   2   110679.71   109012.30    894.12 o 
   2   2   2       23.46       52.54      4.41 o 
   3   2   2    18952.09    19273.55    179.97 o 
   4   2   2     1217.83     1377.65     34.45 o 
   5   2   2    12455.27    12332.90    106.90 o 
   6   2   2     5367.34     5643.51     48.90 o 
   7   2   2    34538.39    36026.39    268.06 o 
   8   2   2     2281.73     2381.37     27.17 o 
   9   2   2     3689.00     3839.89     42.70 o 
  10   2   2      900.01     1008.39     20.22 o 
  11   2   2     4262.71     4176.90     47.70 o 
  12   2   2     1401.09     1354.21     26.09 o 
  13   2   2     5709.84     5484.78     60.47 o 
  14   2   2      425.49      466.13     17.96 o 
  15   2   2     5542.17     5458.64     86.25 o 
  16   2   2     1182.41     1228.76     42.07 o 
  17   2   2    11949.60    11762.76    186.51 o 
  18   2   2     3338.06     3425.16     70.70 o 
  19   2   2     4114.22     4154.34     80.05 o 
  20   2   2      177.21      243.95     66.52 o 
  21   2   2      743.91      636.10     84.26 o 
  22   2   2      721.24      840.19     88.57 o 
 -22   3   2       36.64       84.02     62.39 o 
 -21   3   2     1669.32     1839.36    114.83 o 
 -20   3   2       17.53      -40.28     47.60 o 
 -19   3   2       48.85       94.26     32.13 o 
 -18   3   2     1683.46     1730.60     62.73 o 
 -17   3   2        2.97      -35.86     23.90 o 
 -16   3   2     3193.12     3058.03     78.05 o 
 -15   3   2     1205.15     1207.52     58.55 o 
 -14   3   2        9.94      -15.10     16.39 o 
 -13   3   2     1163.53     1173.21     30.68 o 
 -12   3   2     9888.47     9907.28    141.25 o 
 -11   3   2    11565.92    12024.22    189.44 o 
 -10   3   2     3871.78     3901.39     79.42 o 
  -9   3   2    19822.16    19992.50    288.92 o 
  -8   3   2    12702.32    12209.08    184.86 o 
  -7   3   2     9744.10     9248.33    144.17 o 
  -6   3   2     2852.01     3015.53     77.47 o 
  -5   3   2    14258.13    14548.75    209.68 o 
  -4   3   2      291.55      437.52     38.02 o 
  -3   3   2     3349.95     3977.13    110.59 o 
  -2   3   2     2560.27     2435.74     29.74 o 
  -1   3   2      982.94      941.09     15.68 o 
   0   3   2     3269.48     3533.45     54.25 o 
   1   3   2    17024.06    17951.23    198.69 o 
   2   3   2    53003.67    49635.98   1774.49 o 
   3   3   2       49.40       52.91      8.91 o 
   4   3   2    32072.27    31937.45    295.39 o 
   5   3   2    25871.19    26401.78    219.90 o 
   6   3   2    16035.97    15486.06    134.35 o 
   7   3   2    20539.09    20037.76    171.44 o 
   8   3   2      328.96      389.50     22.71 o 
   9   3   2     7616.74     7423.63     73.24 o 
  10   3   2      126.26       96.60     10.24 o 
  11   3   2     6792.46     6916.80     63.76 o 
  12   3   2     9022.85     9038.10     87.92 o 
  13   3   2     2934.31     2922.77     40.27 o 
  14   3   2     5860.41     5799.20     91.25 o 
  15   3   2     6652.85     6561.54    100.60 o 
  16   3   2     4576.89     4657.53     88.10 o 
  17   3   2      300.88      347.92     54.47 o 
  18   3   2      847.23      890.18     40.98 o 
  19   3   2      292.49      288.95     36.02 o 
  20   3   2     1748.50     1867.61     58.83 o 
  21   3   2     1475.24     1688.07    119.57 o 
 -21   4   2     3356.44     3429.61    154.19 o 
 -20   4   2       39.03       66.09     55.52 o 
 -19   4   2     9003.20     9178.44    178.31 o 
 -18   4   2        1.61      -34.11     26.20 o 
 -17   4   2    11998.66    11739.23    197.22 o 
 -16   4   2     3899.87     3824.70     82.24 o 
 -15   4   2    11044.50    11207.26    150.08 o 
 -14   4   2      409.52      383.43     26.84 o 
 -13   4   2    11020.53    11092.47    183.37 o 
 -12   4   2      100.98      109.87     22.76 o 
 -11   4   2      581.18      631.87     36.75 o 
 -10   4   2     1941.04     2113.49     57.17 o 
  -9   4   2      467.65      419.94     26.22 o 
  -8   4   2     2473.83     2672.23    112.04 o 
  -7   4   2     8377.31     8654.96    138.68 o 
  -6   4   2     3515.54     3504.12     68.75 o 
  -5   4   2     8608.62     8174.24    128.96 o 
  -4   4   2      106.47      148.78     18.94 o 
  -3   4   2     8200.84     7726.95    123.44 o 
  -2   4   2    24286.54    25449.20    287.09 o 
  -1   4   2     4432.38     4102.42     47.24 o 
   0   4   2     9185.87     9506.27     87.08 o 
   1   4   2     1607.90     1474.35     23.46 o 
   2   4   2       72.09       53.04      9.30 o 
   3   4   2     8942.43     8691.32    106.10 o 
   4   4   2       34.10       66.32      9.95 o 
   5   4   2     6892.34     7037.17     89.98 o 
   6   4   2     3702.15     3360.35     39.08 o 
   7   4   2     1874.48     2169.64     30.44 o 
   8   4   2    12804.05    13093.43    118.96 o 
   9   4   2     2604.47     2724.19     36.26 o 
  10   4   2     6209.99     6028.02     64.53 o 
  11   4   2     2229.74     2219.36     34.27 o 
  12   4   2     3276.45     3273.79     44.28 o 
  13   4   2       10.07       30.24     15.39 o 
  14   4   2       88.91       90.73     22.11 o 
  15   4   2      102.14      108.45     23.01 o 
  16   4   2       62.77       59.29     22.80 o 
  17   4   2      228.72      183.69     26.75 o 
  18   4   2        2.99       10.84     25.91 o 
  19   4   2     1024.11      996.35     46.40 o 
  20   4   2      210.33      235.04     32.14 o 
  21   4   2     4646.65     4636.23     93.85 o 
 -21   5   2      152.97      258.65     72.13 o 
 -20   5   2       64.57       38.22     36.28 o 
 -19   5   2       13.68      -14.53     32.23 o 
 -18   5   2       94.67       95.74     33.63 o 
 -17   5   2       43.35       49.44     25.23 o 
 -16   5   2      232.53      249.93     27.46 o 
 -15   5   2      184.55      248.85     27.18 o 
 -14   5   2     1853.03     1877.28     62.62 o 
 -13   5   2      369.47      416.01     46.10 o 
 -12   5   2     3171.21     3153.69     77.23 o 
 -11   5   2      106.14      104.54     23.78 o 
 -10   5   2     6106.56     6010.47    112.25 o 
  -9   5   2     1118.14     1179.76     44.10 o 
  -8   5   2      719.57      873.60     20.14 o 
  -7   5   2     2184.41     1893.72     50.71 o 
  -6   5   2     2326.06     2325.92     55.48 o 
  -5   5   2    26498.71    27110.91    380.16 o 
  -4   5   2     4509.58     4648.06     84.53 o 
  -3   5   2    31308.30    31490.94    354.52 o 
  -2   5   2     4352.94     5060.82     72.67 o 
  -1   5   2     2452.31     2474.34     35.00 o 
   0   5   2    23149.18    25617.60    221.27 o 
   1   5   2      314.59      490.92     14.31 o 
   2   5   2     9064.30     9581.90    101.01 o 
   3   5   2     4236.76     4398.89     54.35 o 
   4   5   2    20300.72    20074.05    229.85 o 
   5   5   2     4726.68     4453.89    359.55 o 
   6   5   2       81.42      132.38     17.55 o 
   7   5   2    13434.12    12676.66    116.22 o 
   8   5   2      770.97      711.41     19.57 o 
   9   5   2     4725.19     4638.11     53.36 o 
  10   5   2        0.35       23.26     10.62 o 
  11   5   2    29513.70    29286.67    252.48 o 
  12   5   2      336.31      363.19     25.10 o 
  13   5   2     8842.53     8870.54    106.64 o 
  14   5   2     5360.62     5468.29     77.31 o 
  15   5   2        8.36        5.29     21.04 o 
  16   5   2     1392.89     1333.48     49.15 o 
  17   5   2      706.37      659.48     38.35 o 
  18   5   2     2012.55     2003.23     59.36 o 
  19   5   2       76.51        5.47     28.84 o 
  20   5   2      531.67      460.29     40.49 o 
  21   5   2     2719.17     2933.33     96.01 o 
 -20   6   2     2808.97     2984.47     96.22 o 
 -19   6   2        6.17      -23.40     33.47 o 
 -18   6   2       26.09        3.79     25.46 o 
 -17   6   2      962.65      987.32     45.44 o 
 -16   6   2       53.85       42.70     24.98 o 
 -15   6   2     2531.65     2577.06     61.79 o 
 -14   6   2     4418.57     4392.05    105.43 o 
 -13   6   2     2169.05     2100.72     66.65 o 
 -12   6   2     7918.91     7795.84    184.55 o 
 -11   6   2      130.41      174.93     30.68 o 
 -10   6   2    19972.14    19720.70    296.07 o 
  -9   6   2     3996.76     4061.74     87.12 o 
  -8   6   2     3329.79     3205.17     73.00 o 
  -7   6   2      785.02      783.86     37.22 o 
  -6   6   2    27059.30    28141.53    398.85 o 
  -5   6   2        8.47       11.30     15.99 o 
  -4   6   2    10815.67    11283.14    139.77 o 
  -3   6   2     2864.55     2811.78     46.66 o 
  -2   6   2     1130.73     1304.74     25.82 o 
  -1   6   2     7556.91     7511.63     84.85 o 
   0   6   2     2566.58     2501.88     37.99 o 
   1   6   2     6571.05     6166.84     72.51 o 
   2   6   2      643.71      592.47     19.30 o 
   3   6   2     3595.41     3362.05     47.56 o 
   4   6   2    13469.32    14205.14    179.75 o 
   5   6   2     2195.31     2256.99     44.94 o 
   6   6   2     1282.86     1232.59     42.88 o 
   7   6   2     3789.74     3681.83     61.70 o 
   8   6   2      443.64      513.87     17.91 o 
   9   6   2      360.79      343.04     20.37 o 
  10   6   2      137.96      170.70     26.50 o 
  11   6   2      406.95      344.23     30.97 o 
  12   6   2     2089.76     2168.72     45.62 o 
  13   6   2       27.70       21.17     21.44 o 
  14   6   2     4088.63     3943.90     77.80 o 
  15   6   2     1569.74     1641.58     55.39 o 
  16   6   2      734.93      696.52     38.69 o 
  17   6   2     1591.67     1610.17     57.16 o 
  18   6   2     1762.27     1919.66     71.46 o 
  19   6   2      304.69      334.35     45.11 o 
  20   6   2     1422.53     1290.14     71.28 o 
 -19   7   2       94.82      100.53     42.58 o 
 -18   7   2     2345.78     2423.09     88.13 o 
 -17   7   2       23.80        6.64     27.25 o 
 -16   7   2     1298.41     1360.55     50.86 o 
 -15   7   2     1549.03     1458.41     50.64 o 
 -14   7   2     2815.76     2920.58     83.02 o 
 -13   7   2      160.29      204.44     31.48 o 
 -12   7   2     1607.77     1455.49     58.04 o 
 -11   7   2     3351.12     3183.47     81.81 o 
 -10   7   2     2431.19     2461.92     69.44 o 
  -9   7   2     4471.19     4424.09     95.24 o 
  -8   7   2       61.62       92.97     24.36 o 
  -7   7   2      114.17       90.19     24.44 o 
  -6   7   2      414.78      449.85     94.49 o 
  -5   7   2     7552.29     7252.64     99.01 o 
  -4   7   2     1207.37     1026.92     28.69 o 
  -3   7   2     7679.83     8175.94     93.91 o 
  -2   7   2     3356.46     3188.22     46.83 o 
  -1   7   2     6070.41     6436.99     77.41 o 
   0   7   2    23085.36    23106.45    231.99 o 
   1   7   2      532.34      487.81     20.73 o 
   2   7   2     5626.76     5567.28     69.55 o 
   3   7   2     2614.89     2653.16     42.63 o 
   4   7   2    17749.46    17719.18    182.16 o 
   5   7   2      132.61      127.49     22.23 o 
   6   7   2     5453.52     5221.09    208.28 o 
   7   7   2       35.66        5.09      7.36 o 
   8   7   2     4421.58     4005.46    157.83 o 
   9   7   2     1934.47     1854.58     40.02 o 
  10   7   2      209.60      164.94     18.86 o 
  11   7   2     2357.18     2235.80     46.49 o 
  12   7   2     3154.86     3120.32     56.26 o 
  13   7   2     4488.20     4149.58     88.98 o 
  14   7   2     3179.51     3318.61    107.46 o 
  15   7   2      660.08      625.38     37.79 o 
  16   7   2     4772.91     4734.10    111.03 o 
  17   7   2        7.60       51.25     40.20 o 
  18   7   2     3517.92     3690.79    104.31 o 
  19   7   2      196.25      264.80     43.60 o 
 -18   8   2      640.98      757.28     58.37 o 
 -17   8   2      950.43      820.42     57.84 o 
 -16   8   2     1095.95     1111.58     49.91 o 
 -15   8   2     4452.98     4503.11     88.85 o 
 -14   8   2      367.92      282.33     38.62 o 
 -13   8   2      229.26      254.00     65.56 o 
 -12   8   2        1.71        5.16     29.35 o 
 -11   8   2        4.99        2.19     25.83 o 
 -10   8   2     2427.59     2486.57     73.67 o 
  -9   8   2     5194.88     5070.69    107.11 o 
  -8   8   2     5505.37     5452.47    145.35 o 
  -7   8   2      996.91     1005.97     48.71 o 
  -6   8   2    11658.62    11612.23    189.82 o 
  -5   8   2     6157.06     6072.13    115.43 o 
  -4   8   2     7900.01     7806.43    111.90 o 
  -3   8   2     6656.22     6696.63     83.10 o 
  -2   8   2    12103.19    11928.81    131.54 o 
  -1   8   2     5029.17     4899.88     65.55 o 
   0   8   2     6710.64     6541.57     80.81 o 
   1   8   2      406.64      451.16     28.71 o 
   2   8   2      348.33      371.27     18.69 o 
   3   8   2     3309.58     3255.22     60.58 o 
   4   8   2     3321.90     3373.33     52.57 o 
   5   8   2     6401.53     6221.79     93.02 o 
   6   8   2     5191.02     5180.62     82.85 o 
   7   8   2     3045.77     3061.81     60.47 o 
   8   8   2    18083.06    17988.85    289.80 o 
   9   8   2       36.97       52.75     16.81 o 
  10   8   2     6109.36     6228.88     97.53 o 
  11   8   2      737.96      736.73     50.07 o 
  12   8   2     5185.29     5177.64     89.20 o 
  13   8   2       21.09       -8.86     33.18 o 
  14   8   2     3759.19     3811.39    150.51 o 
  15   8   2       14.94        7.73     38.23 o 
  16   8   2      303.01      242.75     42.16 o 
  17   8   2     1246.49     1281.56     69.76 o 
  18   8   2       11.84        5.16     35.94 o 
 -17   9   2      124.42      105.20     42.97 o 
 -16   9   2     3194.57     3190.56     99.28 o 
 -15   9   2      465.07      526.27     37.68 o 
 -14   9   2     4797.19     4881.73    116.42 o 
 -13   9   2        2.55       32.34     32.89 o 
 -12   9   2      706.11      708.06     47.81 o 
 -11   9   2     1774.67     1736.31    120.33 o 
 -10   9   2        8.74       -5.85     36.02 o 
  -9   9   2    10968.94    10304.11    180.91 o 
  -8   9   2     6398.55     6124.23    124.04 o 
  -7   9   2     7497.84     7278.33    137.50 o 
  -6   9   2     9233.17     9099.41    130.90 o 
  -5   9   2     5286.00     5195.15     92.16 o 
  -4   9   2     3125.47     2993.05     75.59 o 
  -3   9   2      695.24      691.08     44.32 o 
  -2   9   2     1765.02     1730.87     52.07 o 
  -1   9   2     8219.57     8029.86    115.34 o 
   0   9   2     8227.67     8024.56     97.44 o 
   1   9   2      256.96      306.72     19.55 o 
   2   9   2      581.39      549.83     23.60 o 
   3   9   2       71.97       38.82     15.50 o 
   4   9   2     1822.97     1791.52     39.67 o 
   5   9   2     5961.96     5630.46     77.27 o 
   6   9   2      550.98      501.50     24.71 o 
   7   9   2     3212.48     3010.48     63.33 o 
   8   9   2        2.02        3.92     20.36 o 
   9   9   2     4468.11     4662.77    115.77 o 
  10   9   2      192.12      190.99     20.74 o 
  11   9   2     1154.71     1142.21     39.20 o 
  12   9   2       29.22       10.25     24.48 o 
  13   9   2     1241.99     1386.46     65.36 o 
  14   9   2     1589.32     1544.45    120.14 o 
  15   9   2     1350.95     1175.55     64.43 o 
  16   9   2      251.27      206.20     42.21 o 
  17   9   2      238.40      161.56     45.86 o 
 -16  10   2       29.16       23.06     39.49 o 
 -15  10   2     1582.53     1681.72     79.54 o 
 -14  10   2      213.13      138.61     40.41 o 
 -13  10   2       75.41       71.71     37.42 o 
 -12  10   2      274.63      324.16     41.56 o 
 -11  10   2     4664.65     4922.91    115.89 o 
 -10  10   2        2.99       51.77     31.97 o 
  -9  10   2     1542.37     1599.78     53.67 o 
  -8  10   2       59.00       73.86     24.07 o 
  -7  10   2      332.45      359.30     30.02 o 
  -6  10   2     1291.08     1185.07     44.42 o 
  -5  10   2     1115.70     1038.49     41.56 o 
  -4  10   2     4114.40     4060.78     76.48 o 
  -3  10   2        0.17      -13.09     23.78 o 
  -2  10   2     1621.00     1663.30     48.32 o 
  -1  10   2     2377.45     2302.22     60.56 o 
   0  10   2      346.64      346.77     27.53 o 
   1  10   2     3901.24     3855.84     72.27 o 
   2  10   2       20.22       53.58     44.29 o 
   3  10   2    15208.69    14999.13    192.42 o 
   4  10   2      132.82      168.82     33.46 o 
   5  10   2    13085.26    12550.13    167.94 o 
   6  10   2       90.69      111.90     23.81 o 
   7  10   2     2278.52     2164.11     56.27 o 
   8  10   2     1619.84     1681.22     44.15 o 
   9  10   2      183.86      256.82     23.93 o 
  10  10   2     2060.85     2109.79     59.80 o 
  11  10   2      992.99     1066.61     47.74 o 
  12  10   2     1134.02     1145.38     49.86 o 
  13  10   2      311.91      383.77     43.54 o 
  14  10   2      280.61      368.71     37.27 o 
  15  10   2     3273.10     3371.05     83.44 o 
 -14  11   2       13.96      -24.52     58.71 o 
 -13  11   2     4737.81     4739.87    121.90 o 
 -12  11   2      436.70      458.55     39.77 o 
 -11  11   2     3178.40     3393.88     81.12 o 
 -10  11   2      114.90      107.69     30.13 o 
  -9  11   2     5795.42     5877.00    106.34 o 
  -8  11   2      824.03      818.47     42.11 o 
  -7  11   2     1821.15     1925.08     99.58 o 
  -6  11   2      961.66      988.40     44.62 o 
  -5  11   2     2564.15     2668.07     65.36 o 
  -4  11   2      131.47      118.86     26.35 o 
  -3  11   2       12.61      -12.10     22.04 o 
  -2  11   2       67.97       74.11     23.64 o 
  -1  11   2      201.65      216.78     27.53 o 
   0  11   2        6.43       63.61     30.52 o 
   1  11   2     1954.76     1849.68     65.83 o 
   2  11   2       97.34       28.37     29.06 o 
   3  11   2       99.12       90.35     31.48 o 
   4  11   2      968.23     1045.89     54.88 o 
   5  11   2        2.83      -22.03     28.10 o 
   6  11   2      396.43      357.08     55.85 o 
   7  11   2        5.83       13.33     31.37 o 
   8  11   2      196.61      152.97     23.93 o 
   9  11   2     2602.28     2604.76     57.19 o 
  10  11   2        0.17        6.13     27.51 o 
  11  11   2      232.32      182.25     32.23 o 
  12  11   2       42.93       34.24     30.87 o 
  13  11   2     1199.94     1116.81     52.90 o 
  14  11   2      548.66      660.90     46.42 o 
 -12  12   2      743.63      838.43     67.05 o 
 -11  12   2      168.77      115.18     33.63 o 
 -10  12   2      166.07      126.95     31.90 o 
  -9  12   2        0.68      -18.63     27.84 o 
  -8  12   2      545.13      502.52     57.71 o 
  -7  12   2      236.33      260.07     32.87 o 
  -6  12   2     1513.89     1476.27     54.82 o 
  -5  12   2      359.80      329.68     41.44 o 
  -4  12   2     1461.97     1334.21     85.69 o 
  -3  12   2     1032.13      988.22    102.89 o 
  -2  12   2     4944.84     4916.34    116.71 o 
  -1  12   2     1924.93     1901.11     71.36 o 
   0  12   2     2468.23     2416.91     78.61 o 
   1  12   2      633.48      617.20     46.89 o 
   2  12   2      320.13      366.47     41.13 o 
   3  12   2     1497.47     1385.98    102.85 o 
   4  12   2      147.84      108.31     34.46 o 
   5  12   2      629.17      568.47     45.83 o 
   6  12   2     1721.62     1475.46     66.09 o 
   7  12   2      149.57      127.38     28.99 o 
   8  12   2     2983.50     3090.18     74.71 o 
   9  12   2      584.15      507.84     49.59 o 
  10  12   2     6407.76     6396.83    142.39 o 
  11  12   2        9.16       -7.63     36.10 o 
  12  12   2     1506.17     1389.49     73.55 o 
  -9  13   2      414.84      604.58     70.61 o 
  -8  13   2      118.35       64.52     39.61 o 
  -7  13   2        5.43       38.96     45.15 o 
  -6  13   2      349.50      326.22     46.54 o 
  -5  13   2     6261.71     6684.96    146.92 o 
  -4  13   2      866.60      815.68     98.27 o 
  -3  13   2     2078.48     2164.24     82.69 o 
  -2  13   2     1667.06     1544.91     72.23 o 
  -1  13   2     2009.87     2077.29    120.04 o 
   0  13   2     2555.43     2551.20    125.52 o 
   1  13   2      303.97      292.18     42.02 o 
   2  13   2      404.55      439.82     45.30 o 
   3  13   2       34.60       41.75     35.33 o 
   4  13   2      171.22      107.20     37.08 o 
   5  13   2     1539.44     1487.95     56.65 o 
   6  13   2      171.89      116.15     68.31 o 
   7  13   2      864.34      910.85     45.74 o 
   8  13   2      404.98      423.59     66.40 o 
   9  13   2     5119.45     5847.84    139.26 o 
  -4  14   2      348.31      454.09     69.40 o 
  -3  14   2       99.54      112.32     42.72 o 
  -2  14   2       99.04      181.21     42.46 o 
  -1  14   2       13.38       65.78     40.62 o 
   0  14   2      101.74       88.17     41.46 o 
   1  14   2      924.20      826.45     58.35 o 
   2  14   2       44.26       26.47     30.35 o 
   3  14   2      170.08      104.17     37.09 o 
   4  14   2        7.48       26.83     30.14 o 
 -21   0   3    13127.38    13923.37    354.47 o 
 -19   0   3    19062.34    18781.58    435.69 o 
 -17   0   3    15794.34    15909.44    370.27 o 
 -15   0   3     5389.89     5135.82     94.67 o 
 -13   0   3     1537.94     1707.69     45.62 o 
 -11   0   3     7052.29     7058.67    110.96 o 
  -9   0   3    22338.97    22474.92    459.35 o 
  -7   0   3    93335.56    98354.86   1888.85 o 
  -5   0   3   214213.77   209326.94   3117.69 o 
  -3   0   3   126340.65   123808.58   2633.04 o 
  -1   0   3    14941.44    15855.62    298.74 o 
   1   0   3        8.08       23.10      3.36 o 
   3   0   3     5263.89     5520.19     77.51 o 
   5   0   3    73007.69    77048.01    947.63 o 
   7   0   3    21687.58    23123.49    250.94 o 
   9   0   3      218.54      136.35     13.40 o 
  11   0   3      839.63      804.55     27.06 o 
  13   0   3     6431.73     5703.03    397.57 o 
  15   0   3      105.36       96.28     23.16 o 
  17   0   3     1234.93     1218.28     63.81 o 
 -22   1   3      208.42      241.19     48.24 o 
 -21   1   3      531.86      530.05     58.47 o 
 -20   1   3      738.26      736.87     53.29 o 
 -19   1   3     1903.43     1960.71    103.96 o 
 -18   1   3      183.35      220.33     36.88 o 
 -17   1   3      416.39      478.97     70.84 o 
 -16   1   3      585.45      564.73     29.91 o 
 -15   1   3     1668.69     1674.58     43.40 o 
 -14   1   3       87.74       43.68     17.42 o 
 -13   1   3       11.39       27.71     11.65 o 
 -12   1   3      315.50      308.06     15.55 o 
 -11   1   3    13461.10    13674.10    161.31 o 
 -10   1   3      787.58      752.58     31.66 o 
  -9   1   3     2086.16     2205.78     32.70 o 
  -8   1   3    12336.98    12641.30    126.83 o 
  -7   1   3    16547.05    16387.56    191.84 o 
  -6   1   3     1123.68     1374.46     41.11 o 
  -5   1   3      251.97      151.55     25.43 o 
  -4   1   3     2276.06     2246.16     39.57 o 
  -3   1   3    65671.30    66930.74    629.66 o 
  -2   1   3       18.43       40.58     10.91 o 
  -1   1   3     4804.15     4856.96     48.62 o 
   0   1   3     1746.18     1885.71     25.06 o 
   1   1   3     3740.25     3789.28     50.36 o 
   2   1   3    64125.91    65255.98    681.38 o 
   3   1   3    29979.98    30418.75    227.56 o 
   4   1   3    23269.15    23704.60    193.47 o 
   5   1   3     8556.34     8697.80     77.08 o 
   6   1   3    14107.37    14860.20    126.41 o 
   7   1   3    16083.51    14850.11    142.71 o 
   8   1   3      417.78      457.31     16.39 o 
   9   1   3     8476.28     8182.98     87.17 o 
  10   1   3     1400.29     1394.47     28.19 o 
  11   1   3    17514.00    17187.45    325.26 o 
  12   1   3    11025.50    10756.49    101.60 o 
  13   1   3     2988.01     3121.28     42.36 o 
  14   1   3    16392.05    16262.24    147.41 o 
  15   1   3      369.31      368.62     18.11 o 
  16   1   3     2981.28     2971.40     45.13 o 
  17   1   3      553.31      502.19     29.73 o 
  18   1   3     1662.79     1532.71     64.67 o 
 -22   2   3     1151.80      977.92     90.84 o 
 -21   2   3       77.60       50.72     58.27 o 
 -20   2   3        3.42       -1.69     33.28 o 
 -19   2   3      198.26      193.74     36.88 o 
 -18   2   3     1046.60     1090.61     57.94 o 
 -17   2   3      618.38      628.68     32.85 o 
 -16   2   3     2360.41     2537.26     56.45 o 
 -15   2   3     3076.63     3024.48     60.47 o 
 -14   2   3     8380.93     8255.89    157.77 o 
 -13   2   3     1769.98     1878.50     57.43 o 
 -12   2   3    30497.89    30245.79    291.45 o 
 -11   2   3       38.94       65.88     16.72 o 
 -10   2   3    10842.21    10376.61    108.23 o 
  -9   2   3      234.43      178.57     15.19 o 
  -8   2   3     4710.77     4694.25     60.49 o 
  -7   2   3     5608.42     5770.65     77.82 o 
  -6   2   3     3680.84     3530.07     55.10 o 
  -5   2   3    17415.34    18356.84    210.35 o 
  -4   2   3     1475.89     1776.01     40.36 o 
  -3   2   3      252.43      245.50     10.83 o 
  -2   2   3    37067.29    37783.60    344.40 o 
  -1   2   3    39192.76    40148.64    335.74 o 
   0   2   3     2080.37     1875.26     26.86 o 
   1   2   3    79880.38    80473.46    729.40 o 
   2   2   3      695.83      591.50     10.83 o 
   3   2   3    26426.65    26562.38    200.34 o 
   4   2   3     9434.67     9366.67    122.99 o 
   5   2   3     1586.49     1810.83     25.91 o 
   6   2   3     7082.78     7718.95     70.82 o 
   7   2   3      214.55      247.16     10.30 o 
   8   2   3      318.69      354.39     12.59 o 
   9   2   3    30729.06    31597.57    261.23 o 
  10   2   3     1111.89     1260.43     28.53 o 
  11   2   3     2775.44     2895.53     38.48 o 
  12   2   3     1898.20     1952.52     31.49 o 
  13   2   3    14267.18    14106.77    129.46 o 
  14   2   3      134.36      197.19     17.67 o 
  15   2   3     4421.36     4463.36     56.12 o 
  16   2   3       23.67       39.79     20.08 o 
  17   2   3     8614.15     8809.93    126.66 o 
  18   2   3       11.73       -2.41     22.43 o 
  19   2   3       50.09       77.44     25.69 o 
  20   2   3       20.77       70.27     54.58 o 
 -22   3   3     2533.83     2376.97    133.13 o 
 -21   3   3      817.36      853.28     88.78 o 
 -20   3   3     1897.95     1954.72    113.50 o 
 -19   3   3      384.11      416.20     64.18 o 
 -18   3   3     1112.55      985.90    133.77 o 
 -17   3   3        8.27      -15.96     24.43 o 
 -16   3   3     3268.90     3267.26     66.55 o 
 -15   3   3     5634.87     5419.90     87.72 o 
 -14   3   3      580.26      597.34     29.62 o 
 -13   3   3      584.71      562.83     52.85 o 
 -12   3   3     5639.33     5573.96    106.72 o 
 -11   3   3     8382.98     7635.93    441.49 o 
 -10   3   3     1839.70     1900.30     63.70 o 
  -9   3   3     2224.08     2388.35     44.88 o 
  -8   3   3     4160.10     3927.99     60.40 o 
  -7   3   3      447.40      411.94     19.22 o 
  -6   3   3    19706.59    20175.34    232.53 o 
  -5   3   3    12226.54    11764.98    174.60 o 
  -4   3   3     2515.79     2195.41     31.98 o 
  -3   3   3     6041.89     6242.47     63.97 o 
  -2   3   3    21412.56    21900.25    203.94 o 
  -1   3   3     4878.10     4952.14     43.04 o 
   0   3   3    15927.40    16224.09    153.11 o 
   1   3   3       66.16       97.59      5.97 o 
   2   3   3    43419.98    44956.78    367.66 o 
   3   3   3     2949.26     2845.86     31.82 o 
   4   3   3     3126.96     3270.86     40.15 o 
   5   3   3     1365.43     1227.96     22.32 o 
   6   3   3      258.24      324.52     25.96 o 
   7   3   3      275.38      227.46     10.43 o 
   8   3   3       16.11       29.07      7.81 o 
   9   3   3     7608.98     7923.55     77.82 o 
  10   3   3     2464.80     2428.34     34.33 o 
  11   3   3     5995.43     5983.27     63.46 o 
  12   3   3     2839.50     2898.32     39.97 o 
  13   3   3      136.58      149.55     13.79 o 
  14   3   3     2641.98     2614.17     47.17 o 
  15   3   3     5236.62     5316.10     88.53 o 
  16   3   3     9349.21     9259.58    131.48 o 
  17   3   3      123.99      141.03     25.62 o 
  18   3   3     7798.29     7691.47    119.34 o 
  19   3   3      283.69      320.13     44.58 o 
  20   3   3     1956.19     1911.94     58.75 o 
  21   3   3     1294.43     1236.27    110.33 o 
 -21   4   3      224.74      290.78     68.62 o 
 -20   4   3      205.71      268.76     63.43 o 
 -19   4   3     1020.67      945.93     92.30 o 
 -18   4   3      126.98      110.14     29.78 o 
 -17   4   3      860.73      816.25     47.14 o 
 -16   4   3      997.95     1001.35     40.75 o 
 -15   4   3     3023.12     3035.04     88.72 o 
 -14   4   3     1310.12     1162.81     49.79 o 
 -13   4   3      539.61      499.50     64.13 o 
 -12   4   3      143.54      136.72     70.02 o 
 -11   4   3     2173.50     2161.59     60.53 o 
 -10   4   3     3295.90     3138.78     71.70 o 
  -9   4   3       40.70       42.97     18.00 o 
  -8   4   3     8265.44     8213.47    136.22 o 
  -7   4   3     9018.72    10082.10    159.08 o 
  -6   4   3     2771.34     2656.33     58.48 o 
  -5   4   3       31.87       32.88      9.06 o 
  -4   4   3    25287.71    26962.60    291.66 o 
  -3   4   3      709.75      749.48     17.38 o 
  -2   4   3    30596.41    31756.90    266.82 o 
  -1   4   3     1826.17     1817.73     22.73 o 
   0   4   3      116.05      117.58     15.85 o 
   1   4   3       58.04      109.71     12.19 o 
   2   4   3    11424.47    11298.25    110.23 o 
   3   4   3     1674.72     1541.58     22.91 o 
   4   4   3    19423.75    19762.18    169.99 o 
   5   4   3     4228.58     4697.46     56.22 o 
   6   4   3    19499.23    19214.66    165.81 o 
   7   4   3     3025.03     2920.29     36.59 o 
   8   4   3    36428.27    35793.41    307.16 o 
   9   4   3     1254.54     1249.72     31.26 o 
  10   4   3     8715.58     8819.51     87.27 o 
  11   4   3      448.01      401.67     17.40 o 
  12   4   3    12565.78    12730.24    150.38 o 
  13   4   3     1186.62     1100.61     40.27 o 
  14   4   3      576.28      605.06     32.52 o 
  15   4   3      121.34      124.14     33.51 o 
  16   4   3      465.71      438.18     44.15 o 
  17   4   3      144.62      159.35     26.00 o 
  18   4   3     4189.78     4082.47     82.56 o 
  19   4   3     1462.20     1518.79     54.67 o 
  20   4   3     2706.91     2838.97     73.20 o 
  21   4   3      121.17      113.96     32.33 o 
 -21   5   3       79.96      211.50     66.63 o 
 -20   5   3     5409.08     5483.11    134.10 o 
 -19   5   3      940.86      983.80     80.42 o 
 -18   5   3     7789.12     8024.70    155.29 o 
 -17   5   3     4060.10     3878.32     78.22 o 
 -16   5   3     4992.94     4945.18    117.49 o 
 -15   5   3     4490.38     4606.90    178.88 o 
 -14   5   3       48.93       48.40     27.75 o 
 -13   5   3     8106.77     7778.83    143.33 o 
 -12   5   3      181.95      164.42     29.43 o 
 -11   5   3     5461.05     5417.02    124.22 o 
 -10   5   3     2212.49     2107.98     59.40 o 
  -9   5   3    17552.00    17063.48    257.23 o 
  -8   5   3     1024.53      968.35     45.05 o 
  -7   5   3      365.31      364.51     25.38 o 
  -6   5   3    43252.13    43734.51    518.43 o 
  -5   5   3      128.56      136.88     29.57 o 
  -4   5   3     9584.43     9209.67    114.90 o 
  -3   5   3     8564.90     8662.39    108.18 o 
  -2   5   3    30896.63    31050.54    350.50 o 
  -1   5   3      185.49      192.04      9.97 o 
   0   5   3     5913.85     5856.11     59.34 o 
   1   5   3     7562.88     7162.44     70.54 o 
   2   5   3      937.09     1037.21     25.97 o 
   3   5   3    22470.17    23598.55    225.58 o 
   4   5   3     5330.00     5470.77     58.11 o 
   5   5   3    10719.07    10876.54    102.16 o 
   6   5   3     2224.27     2455.67     38.57 o 
   7   5   3     1374.82     1552.30     27.16 o 
   8   5   3     1415.85     1408.28     39.00 o 
   9   5   3      490.26      567.12     27.49 o 
  10   5   3      963.55     1059.09     24.42 o 
  11   5   3       43.49       72.33     17.82 o 
  12   5   3     2415.30     2442.76     46.48 o 
  13   5   3     1097.78     1082.55     39.36 o 
  14   5   3      479.03      448.56     30.22 o 
  15   5   3       34.13       36.42     23.54 o 
  16   5   3      136.57       95.52     43.15 o 
  17   5   3      729.79      605.24     37.83 o 
  18   5   3      196.02      207.92     32.36 o 
  19   5   3      144.35      117.54     29.76 o 
  20   5   3       66.93      104.45     31.98 o 
 -20   6   3       46.68       31.94     37.02 o 
 -19   6   3      307.37      329.85     36.31 o 
 -18   6   3        5.18      -24.19     26.78 o 
 -17   6   3      436.68      380.49     33.77 o 
 -16   6   3      942.71      928.63     43.25 o 
 -15   6   3      441.42      349.12     38.36 o 
 -14   6   3      316.87      290.66     35.19 o 
 -13   6   3      125.35       99.29     28.40 o 
 -12   6   3        6.69       45.89     25.82 o 
 -11   6   3     4504.06     4472.28     96.76 o 
 -10   6   3     3060.16     3187.78     77.36 o 
  -9   6   3     2632.99     2659.78     68.10 o 
  -8   6   3     4153.48     4045.67     86.53 o 
  -7   6   3     1900.77     2071.15     58.66 o 
  -6   6   3     1753.86     1671.03     50.18 o 
  -5   6   3       45.86       52.69     24.97 o 
  -4   6   3     1753.80     1765.20     34.17 o 
  -3   6   3     8686.45     9059.59    114.91 o 
  -2   6   3     2208.46     2347.98     40.88 o 
  -1   6   3    19703.80    20031.66    200.99 o 
   0   6   3       89.93       45.34     10.03 o 
   1   6   3    18605.53    18459.47    165.42 o 
   2   6   3       33.66       33.71     10.14 o 
   3   6   3     6383.95     6395.54     87.41 o 
   4   6   3     4019.16     3782.17     60.96 o 
   5   6   3    17140.19    16877.98    152.41 o 
   6   6   3      982.66      929.13     23.28 o 
   7   6   3     5079.46     4812.80     50.85 o 
   8   6   3     5378.65     5356.32     60.55 o 
   9   6   3      562.48      604.68     21.52 o 
  10   6   3     1443.91     1477.22     29.76 o 
  11   6   3    20692.54    20671.73    211.76 o 
  12   6   3      922.65      889.00     42.67 o 
  13   6   3     8030.34     7821.07    118.01 o 
  14   6   3      500.68      479.18     42.72 o 
  15   6   3    11805.17    11896.68    164.90 o 
  16   6   3       17.09       26.19     25.08 o 
  17   6   3     5821.39     5704.65    119.21 o 
  18   6   3      345.82      376.22     43.72 o 
  19   6   3      866.02      889.37     56.24 o 
  20   6   3      235.16      181.72     34.08 o 
 -19   7   3       20.35       15.93     41.28 o 
 -18   7   3     2900.12     2979.14    108.51 o 
 -17   7   3     3794.04     3801.46    124.26 o 
 -16   7   3      127.76      133.74     37.21 o 
 -15   7   3     5419.04     5479.63    138.94 o 
 -14   7   3       12.37       70.71     37.89 o 
 -13   7   3    14050.75    13787.19    229.43 o 
 -12   7   3     3096.49     2941.62    139.10 o 
 -11   7   3    13033.37    12738.82    211.03 o 
 -10   7   3      742.71      679.44     60.20 o 
  -9   7   3     7749.93     7560.70    138.69 o 
  -8   7   3     7188.82     7375.10    149.88 o 
  -7   7   3     4924.23     4762.98     97.93 o 
  -6   7   3     1134.10      954.67     58.61 o 
  -5   7   3      820.95      714.00     24.52 o 
  -4   7   3     2844.94     2920.36     49.41 o 
  -3   7   3     3757.84     3792.28     59.48 o 
  -2   7   3       28.24       39.73     19.51 o 
  -1   7   3     9812.32    10105.93    111.42 o 
   0   7   3      213.20      191.68     16.15 o 
   1   7   3    16956.42    16432.20    170.48 o 
   2   7   3    22227.39    21558.79    193.63 o 
   3   7   3     6038.39     5927.37     65.81 o 
   4   7   3    11474.33    11183.91    198.29 o 
   5   7   3     4116.32     3975.64     74.07 o 
   6   7   3       22.40       13.78     11.58 o 
   7   7   3     2686.57     2655.07     41.29 o 
   8   7   3      194.90      142.20     12.82 o 
   9   7   3     2000.89     2057.13     35.37 o 
  10   7   3      742.73      726.22     36.05 o 
  11   7   3      151.40      185.38     21.34 o 
  12   7   3     2049.16     1936.74     91.19 o 
  13   7   3      547.87      456.12     32.99 o 
  14   7   3      887.32      903.25     43.07 o 
  15   7   3       75.79       90.57     26.95 o 
  16   7   3      886.63      898.27     45.26 o 
  17   7   3      106.71        5.16     28.82 o 
  18   7   3     1461.34     1504.84     85.65 o 
  19   7   3        6.31       -5.76     36.08 o 
 -18   8   3       51.56       50.60     39.65 o 
 -17   8   3     1941.58     2113.31     64.89 o 
 -16   8   3      147.32      134.38     38.81 o 
 -15   8   3     2041.58     2062.34     76.26 o 
 -14   8   3      803.28      664.58     49.08 o 
 -13   8   3     1505.45     1556.25     98.64 o 
 -12   8   3      918.66      890.32     52.84 o 
 -11   8   3     2002.53     1842.05     95.58 o 
 -10   8   3       17.56       52.76     40.18 o 
  -9   8   3     2033.24     1949.15     63.31 o 
  -8   8   3      762.42      706.14     41.80 o 
  -7   8   3    10597.81    10319.09    469.30 o 
  -6   8   3     1523.58     1539.15    112.13 o 
  -5   8   3     5023.61     4946.13    147.99 o 
  -4   8   3    11323.19    11368.23    150.74 o 
  -3   8   3    13985.78    13561.50    173.11 o 
  -2   8   3     2102.02     2107.85     48.04 o 
  -1   8   3     1560.62     1513.79     32.32 o 
   0   8   3     1705.81     1729.16     45.52 o 
   1   8   3     6035.91     5803.69     74.05 o 
   2   8   3     2285.87     2344.17     41.55 o 
   3   8   3        1.85      -10.85     12.72 o 
   4   8   3      452.64      497.27     19.79 o 
   5   8   3       68.42       74.54     15.83 o 
   6   8   3     6848.63     6821.00     87.32 o 
   7   8   3     2039.65     2091.33     38.70 o 
   8   8   3     8598.37     8483.75    117.80 o 
   9   8   3       88.48      154.72     18.06 o 
  10   8   3    10838.35    10445.02    180.57 o 
  11   8   3      968.33     1002.22     36.96 o 
  12   8   3      564.57      487.47     33.09 o 
  13   8   3      383.61      530.54     74.80 o 
  14   8   3     1022.74      923.29     47.11 o 
  15   8   3      670.52      719.38     64.00 o 
  16   8   3      803.75      945.24     59.70 o 
  17   8   3     1176.02     1286.47     75.69 o 
  18   8   3     1163.98     1150.20     67.68 o 
 -17   9   3      161.80      173.42     41.81 o 
 -16   9   3      268.78      258.19     43.49 o 
 -15   9   3      178.79      219.02     49.31 o 
 -14   9   3      507.71      581.12     50.74 o 
 -13   9   3       38.05       35.93     35.33 o 
 -12   9   3        8.99       32.19     32.75 o 
 -11   9   3      439.65      516.40     43.92 o 
 -10   9   3      714.88      826.97     48.78 o 
  -9   9   3      368.37      436.85     76.10 o 
  -8   9   3     1791.26     1844.68     97.41 o 
  -7   9   3     1722.63     1706.47     60.70 o 
  -6   9   3     1347.05     1371.90     55.71 o 
  -5   9   3     8149.81     7969.51    118.46 o 
  -4   9   3      272.47      291.34     35.65 o 
  -3   9   3      588.29      520.14     29.49 o 
  -2   9   3       11.32       21.09     18.46 o 
  -1   9   3      274.02      282.92     24.48 o 
   0   9   3     4190.74     4102.67     72.90 o 
   1   9   3     2360.32     2316.31     52.24 o 
   2   9   3     6989.93     6815.60     86.60 o 
   3   9   3      537.06      520.69     24.50 o 
   4   9   3    11721.31    11263.81    129.45 o 
   5   9   3     8366.15     8384.00    150.42 o 
   6   9   3      160.90      161.91     19.71 o 
   7   9   3     6987.67     7015.90    107.03 o 
   8   9   3      229.56      268.22     22.35 o 
   9   9   3     8097.03     8111.49    104.44 o 
  10   9   3      340.30      406.45     31.10 o 
  11   9   3     3387.53     3352.34     97.75 o 
  12   9   3     1317.26     1229.64     49.45 o 
  13   9   3     1743.77     1706.29     62.51 o 
  14   9   3     1858.99     1897.63     93.57 o 
  15   9   3      167.51      180.71     33.94 o 
  16   9   3     1400.17     1446.61     58.25 o 
  17   9   3      585.17      665.40     56.04 o 
 -16  10   3      598.35      478.29     51.96 o 
 -15  10   3      835.80      907.60     59.57 o 
 -14  10   3     2982.34     2907.65     91.94 o 
 -13  10   3      114.21      140.28     37.19 o 
 -12  10   3    16655.39    16197.90    270.63 o 
 -11  10   3     1515.17     1388.71     68.54 o 
 -10  10   3     8283.81     8254.33    159.93 o 
  -9  10   3      254.48      251.64     36.75 o 
  -8  10   3     2358.68     2366.35     74.08 o 
  -7  10   3     1549.35     1519.02     51.14 o 
  -6  10   3      120.62       97.99     26.22 o 
  -5  10   3     1503.99     1492.09     48.68 o 
  -4  10   3      365.53      380.43     38.58 o 
  -3  10   3      822.46      859.85     38.97 o 
  -2  10   3     4559.39     4589.11     82.19 o 
  -1  10   3      377.94      405.62     28.21 o 
   0  10   3      348.80      344.61     28.28 o 
   1  10   3     1124.55     1071.86     51.08 o 
   2  10   3     7132.05     6811.35    177.83 o 
   3  10   3       45.55       74.94     22.37 o 
   4  10   3     2738.05     2787.38     62.75 o 
   5  10   3       40.73       66.38     21.97 o 
   6  10   3     3353.42     3296.38     58.56 o 
   7  10   3      582.27      515.40     26.99 o 
   8  10   3       22.55        0.50     12.13 o 
   9  10   3       79.71       66.64     33.55 o 
  10  10   3     1018.53     1004.07     51.95 o 
  11  10   3       57.62       94.41     28.78 o 
  12  10   3      290.22      302.26     41.93 o 
  13  10   3      212.92      210.81     32.55 o 
  14  10   3      824.50      730.97     43.77 o 
  15  10   3        4.88       86.59     32.58 o 
 -14  11   3      980.97     1106.75    120.37 o 
 -13  11   3       89.41       55.77     39.42 o 
 -12  11   3      219.17      224.63     41.95 o 
 -11  11   3      427.57      478.01     46.14 o 
 -10  11   3      538.30      550.99     39.01 o 
  -9  11   3       41.40       40.69     27.61 o 
  -8  11   3       92.63      120.10     29.11 o 
  -7  11   3      102.17       74.44     26.77 o 
  -6  11   3      586.32      539.20     35.32 o 
  -5  11   3      752.45      680.62     37.77 o 
  -4  11   3     2134.01     2223.71     59.94 o 
  -3  11   3      320.01      280.97     29.14 o 
  -2  11   3     2624.28     2512.24     62.30 o 
  -1  11   3       18.40       53.99     24.43 o 
   0  11   3     7480.63     7642.14    118.57 o 
   1  11   3      497.69      472.40     75.24 o 
   2  11   3     4597.73     4693.44    145.19 o 
   3  11   3      938.85      838.06    129.03 o 
   4  11   3     2628.59     2633.36     61.65 o 
   5  11   3     2733.28     2421.87     62.06 o 
   6  11   3      758.02      661.28     36.93 o 
   7  11   3      504.35      500.64     33.67 o 
   8  11   3      554.28      453.92     42.75 o 
   9  11   3       16.66       31.67     32.40 o 
  10  11   3      189.40      265.17     41.72 o 
  11  11   3      811.91      789.16     49.17 o 
  12  11   3     2912.89     3184.54     83.79 o 
  13  11   3        1.58        5.97     31.24 o 
  14  11   3     5730.10     6101.61    117.38 o 
 -12  12   3     1028.71     1119.56     55.55 o 
 -11  12   3      353.31      437.81     45.03 o 
 -10  12   3     1250.77     1232.35     56.16 o 
  -9  12   3     1766.10     1767.92     61.37 o 
  -8  12   3     1992.79     2076.48     65.29 o 
  -7  12   3     2819.76     2674.97     70.91 o 
  -6  12   3     1237.18     1439.41     55.55 o 
  -5  12   3     3833.19     3743.00     82.40 o 
  -4  12   3      413.93      365.60     33.85 o 
  -3  12   3     1815.92     1746.02     69.69 o 
  -2  12   3     1914.01     1957.06     72.39 o 
  -1  12   3      137.00      117.21     36.73 o 
   0  12   3      291.27      250.46     38.94 o 
   1  12   3       24.97       39.57     32.92 o 
   2  12   3     2523.50     2496.69     62.09 o 
   3  12   3      100.79       54.76     24.92 o 
   4  12   3      976.69      893.51     42.04 o 
   5  12   3     1099.20     1245.51     50.83 o 
   6  12   3     1854.29     1987.15     59.23 o 
   7  12   3     1396.59     1428.90     53.17 o 
   8  12   3     1705.53     1791.24     74.99 o 
   9  12   3       96.26      173.43     40.55 o 
  10  12   3     2099.95     2358.06     86.96 o 
  11  12   3       29.22       43.18     38.91 o 
  -9  13   3     1113.85     1213.93     69.37 o 
  -8  13   3     2150.65     2383.23     87.42 o 
  -7  13   3     1778.95     1791.58     77.46 o 
  -6  13   3     1033.36      992.55     92.32 o 
  -5  13   3     1204.31     1185.72     68.56 o 
  -4  13   3      710.38      896.23     58.73 o 
  -3  13   3      460.49      536.35     50.92 o 
  -2  13   3      190.45      233.26     41.29 o 
  -1  13   3       87.77      123.63     47.24 o 
   0  13   3      320.54      383.45     44.09 o 
   1  13   3      656.71      658.23     39.39 o 
   2  13   3     1137.39     1027.57     53.05 o 
   3  13   3      731.95      774.59     42.25 o 
   4  13   3       57.85       39.59     28.49 o 
   5  13   3     2119.83     2141.08     64.56 o 
   6  13   3      249.11      235.38     43.01 o 
   7  13   3     4695.36     4578.37    118.84 o 
   8  13   3       13.05       49.02     39.84 o 
  -4  14   3      982.45     1026.65     80.37 o 
  -3  14   3     1253.16     1305.12     72.70 o 
  -2  14   3     1038.09     1033.62     65.16 o 
  -1  14   3     2624.30     2711.08    112.49 o 
   0  14   3      945.53      861.04     61.40 o 
   1  14   3     2743.37     2852.33     99.66 o 
   2  14   3      336.96      388.56     38.51 o 
   3  14   3      305.97      379.25     37.67 o 
 -22   0   4       49.37       47.40     55.14 o 
 -20   0   4     3870.10     3645.49    143.78 o 
 -18   0   4     3235.24     3205.33    126.03 o 
 -16   0   4     1213.56     1192.69     78.53 o 
 -14   0   4      105.19       53.35     18.14 o 
 -12   0   4      779.89      758.81     30.32 o 
 -10   0   4    32505.93    32870.62    660.23 o 
  -8   0   4    22392.69    22127.80    450.00 o 
  -6   0   4     1735.79     1188.58     45.70 o 
  -4   0   4      121.29      102.38     11.65 o 
  -2   0   4     2575.33     2829.34     64.98 o 
   0   0   4   138983.81   132880.19   1368.38 o 
   2   0   4    15876.75    18256.38    193.02 o 
   4   0   4     3605.05     2931.51     49.25 o 
   6   0   4    40959.29    41151.39    515.85 o 
   8   0   4    75999.41    74489.66    922.18 o 
  10   0   4     8761.37     8813.38    130.75 o 
  12   0   4       31.71       58.45     19.01 o 
  14   0   4      612.23      543.01     36.24 o 
  16   0   4     4548.56     2888.06     96.97 o 
  18   0   4     9923.03     7314.02    184.25 o 
 -22   1   4     2422.62     2503.68    121.31 o 
 -21   1   4      151.24      214.18     44.76 o 
 -20   1   4     4706.70     4878.99    120.85 o 
 -19   1   4      653.57      695.74     48.83 o 
 -18   1   4     5870.34     5947.64    129.09 o 
 -17   1   4     8361.11     8172.12    155.99 o 
 -16   1   4      682.83      663.62     31.45 o 
 -15   1   4     4781.75     4680.50     77.33 o 
 -14   1   4     2452.09     2372.43     49.62 o 
 -13   1   4     1264.83     1216.68     63.00 o 
 -12   1   4     5859.47     5994.22     82.39 o 
 -11   1   4    10133.93    10201.89    124.67 o 
 -10   1   4    28195.13    28412.39    273.07 o 
  -9   1   4    21192.21    21888.48    255.50 o 
  -8   1   4    37764.13    38788.41    435.42 o 
  -7   1   4      590.84      674.69     27.25 o 
  -6   1   4    40531.05    41430.06    560.60 o 
  -5   1   4     4506.48     4627.21     62.20 o 
  -4   1   4     7493.61     7755.56     94.61 o 
  -3   1   4    69626.29    71147.02    667.15 o 
  -2   1   4      542.94      880.72     12.39 o 
  -1   1   4     6543.08     6683.36     74.49 o 
   0   1   4      418.88      530.32     20.34 o 
   1   1   4    25458.61    26136.99    235.82 o 
   2   1   4    15714.00    16775.92    154.71 o 
   3   1   4     9975.68    10495.36     89.10 o 
   4   1   4    10320.23    10569.82     90.74 o 
   5   1   4       88.38       74.28      6.88 o 
   6   1   4    14877.67    15596.62    133.24 o 
   7   1   4      285.46      293.31     15.96 o 
   8   1   4     4393.95     4089.21     45.19 o 
   9   1   4      946.63      993.06     27.37 o 
  10   1   4     4697.95     4481.02     53.17 o 
  11   1   4     6093.34     6106.03     72.65 o 
  12   1   4     2527.60     2590.65     42.78 o 
  13   1   4      341.13      347.45     19.33 o 
  14   1   4     3977.28     3825.94    106.72 o 
  15   1   4      136.52      127.64     16.18 o 
  16   1   4        2.21       26.59     14.59 o 
  17   1   4      125.63      132.46     27.88 o 
  18   1   4     1462.73     1458.49     71.42 o 
  19   1   4     1442.39     1512.42     86.91 o 
 -22   2   4       14.35       -2.13     59.67 o 
 -21   2   4       16.07      -14.27     35.66 o 
 -20   2   4       75.86       62.08     36.95 o 
 -19   2   4       97.92       74.24     33.21 o 
 -18   2   4     1970.21     1967.40     70.67 o 
 -17   2   4      376.40      339.41     46.10 o 
 -16   2   4     1782.36     1829.02     48.57 o 
 -15   2   4      412.73      496.90     27.40 o 
 -14   2   4    19308.63    19224.10    296.19 o 
 -13   2   4       77.52       62.44     17.95 o 
 -12   2   4     7445.97     7178.54    103.75 o 
 -11   2   4        6.38        7.31     12.37 o 
 -10   2   4     3121.95     2985.82     50.44 o 
  -9   2   4     1103.79     1091.24     21.75 o 
  -8   2   4     9667.94    10587.60    132.50 o 
  -7   2   4     1541.52     1393.62     45.27 o 
  -6   2   4     2457.95     2490.37     40.67 o 
  -5   2   4      647.52      564.24     40.18 o 
  -4   2   4      121.60      185.78     13.27 o 
  -3   2   4      514.45      513.03     11.21 o 
  -2   2   4       26.12       44.02      4.99 o 
  -1   2   4    40629.23    42156.58    383.51 o 
   0   2   4     5272.90     4836.32     57.98 o 
   1   2   4    11809.22    12471.72    135.81 o 
   2   2   4    21081.52    21637.70    199.38 o 
   3   2   4     4618.88     4946.94     43.15 o 
   4   2   4    11199.71    10117.71     81.71 o 
   5   2   4     1406.67     1647.09     27.52 o 
   6   2   4     2069.20     2393.73     26.23 o 
   7   2   4     1868.92     1856.20     74.32 o 
   8   2   4      664.63      717.96     20.30 o 
   9   2   4    13841.57    13571.23    161.36 o 
  10   2   4        6.83        2.19      9.04 o 
  11   2   4    17434.75    17046.51    151.31 o 
  12   2   4      709.30      692.91     28.29 o 
  13   2   4    11226.77    11235.43    108.35 o 
  14   2   4      879.70      899.97     25.78 o 
  15   2   4     9957.83    10018.68    106.66 o 
  16   2   4      340.44      330.83     39.87 o 
  17   2   4     5160.48     5236.57     90.42 o 
  18   2   4      193.82      231.53     27.20 o 
  19   2   4       71.56       78.92     30.63 o 
 -22   3   4      295.63      293.28     74.17 o 
 -21   3   4       97.67       50.47     60.79 o 
 -20   3   4      426.06      397.72     67.16 o 
 -19   3   4     1285.23     1428.16     97.02 o 
 -18   3   4     2615.35     2719.71     63.69 o 
 -17   3   4     2454.26     2554.52     60.32 o 
 -16   3   4     1159.01     1133.26     41.88 o 
 -15   3   4    11951.96    11683.41    159.45 o 
 -14   3   4       72.74       39.34     25.50 o 
 -13   3   4     8255.08     8070.47    143.91 o 
 -12   3   4       60.85       90.92     17.10 o 
 -11   3   4    12008.04    11846.52    152.57 o 
 -10   3   4      196.97      238.95     22.39 o 
  -9   3   4     8415.82     8975.21    117.43 o 
  -8   3   4    17394.44    17833.42    211.30 o 
  -7   3   4     1148.78     1235.05     28.95 o 
  -6   3   4      117.42      117.77     11.06 o 
  -5   3   4     2487.17     2659.82     32.79 o 
  -4   3   4      174.86      274.05     21.58 o 
  -3   3   4     2374.65     2281.35     28.66 o 
  -2   3   4      143.85      143.65      7.60 o 
  -1   3   4    18325.22    18666.77    175.85 o 
   0   3   4     1557.00     1709.46     35.68 o 
   1   3   4    24953.82    25493.99    236.90 o 
   2   3   4    11139.21    10850.11     96.04 o 
   3   3   4    43034.13    43865.32    360.46 o 
   4   3   4      119.23      108.51     13.56 o 
   5   3   4    33969.02    36207.92    298.48 o 
   6   3   4     1463.16     1507.83     31.60 o 
   7   3   4     2240.03     2266.62     78.29 o 
   8   3   4      746.98      751.71     23.43 o 
   9   3   4     1764.45     1891.65     28.98 o 
  10   3   4      150.48      154.04     14.16 o 
  11   3   4      268.17      314.75     17.43 o 
  12   3   4    12483.92    12409.21    124.88 o 
  13   3   4      633.78      603.35     22.00 o 
  14   3   4     8348.07     8174.56     85.53 o 
  15   3   4     4131.28     4122.10     76.02 o 
  16   3   4     1758.34     1845.38     81.02 o 
  17   3   4     3214.39     3251.05     70.12 o 
  18   3   4     1461.82     1442.51     51.55 o 
  19   3   4     5332.82     5253.17    123.06 o 
  20   3   4      593.80      495.35     38.03 o 
 -21   4   4     5004.11     5173.34    192.26 o 
 -20   4   4       75.28      -26.56     49.43 o 
 -19   4   4     5540.51     5687.81    123.16 o 
 -18   4   4       44.67       42.18     29.30 o 
 -17   4   4     3403.05     3275.62     85.30 o 
 -16   4   4       39.19        5.19     20.66 o 
 -15   4   4     1640.70     1677.10     61.69 o 
 -14   4   4     2767.60     2654.05     73.48 o 
 -13   4   4     2282.80     2222.91     74.67 o 
 -12   4   4      291.90      268.54     28.46 o 
 -11   4   4    16876.87    16919.02    258.03 o 
 -10   4   4      901.72      898.74     41.43 o 
  -9   4   4    26553.10    26264.78    542.68 o 
  -8   4   4      528.60      639.23     34.55 o 
  -7   4   4    13444.14    13115.41    200.32 o 
  -6   4   4     1358.85     1261.53     40.98 o 
  -5   4   4    53655.01    55201.57    784.16 o 
  -4   4   4     9529.16     9991.66     99.31 o 
  -3   4   4     5221.00     4974.38     54.96 o 
  -2   4   4      826.61      971.78     19.17 o 
  -1   4   4     1622.27     1495.09     20.23 o 
   0   4   4      279.36      212.21      8.97 o 
   1   4   4      119.94       95.28      8.03 o 
   2   4   4    10309.84    11275.70    100.87 o 
   3   4   4     6922.57     7179.56     68.87 o 
   4   4   4      184.83      203.27     27.90 o 
   5   4   4    29658.48    29363.41    247.91 o 
   6   4   4     2911.05     2942.16     41.57 o 
   7   4   4    14974.24    15309.41    136.21 o 
   8   4   4       19.05       65.87      9.93 o 
   9   4   4     1527.83     1576.87     36.60 o 
  10   4   4      834.23      781.21     21.13 o 
  11   4   4     3297.91     3454.67     54.68 o 
  12   4   4        1.48        3.61     14.35 o 
  13   4   4     1949.02     1893.50     48.46 o 
  14   4   4      567.81      555.35     30.96 o 
  15   4   4       65.03       68.73     22.76 o 
  16   4   4      419.66      445.30     35.60 o 
  17   4   4        8.15       26.33     24.52 o 
  18   4   4     1634.05     1553.30     65.35 o 
  19   4   4      280.89      253.37     34.38 o 
  20   4   4     1136.40     1091.22     50.37 o 
  21   4   4      216.83      309.17     37.34 o 
 -21   5   4      731.27      599.35     82.86 o 
 -20   5   4        7.45      -29.50     48.96 o 
 -19   5   4     3041.61     2845.07     87.85 o 
 -18   5   4      744.05      653.84     38.65 o 
 -17   5   4      311.30      276.61     30.68 o 
 -16   5   4       24.11       29.26     29.80 o 
 -15   5   4      424.05      414.39     37.99 o 
 -14   5   4        0.37      -31.55     24.29 o 
 -13   5   4      825.66      846.00     46.41 o 
 -12   5   4      184.32      288.14     66.53 o 
 -11   5   4     1213.92     1171.16     48.07 o 
 -10   5   4        1.57       11.82     23.67 o 
  -9   5   4     2270.18     2101.86     64.60 o 
  -8   5   4       25.24       14.54     18.76 o 
  -7   5   4     5199.17     5092.35     96.70 o 
  -6   5   4      320.67      301.04     23.51 o 
  -5   5   4     7338.89     7811.25     96.40 o 
  -4   5   4      986.85      844.43     54.39 o 
  -3   5   4      445.21      566.53     16.58 o 
  -2   5   4     7229.16     7715.43     82.29 o 
  -1   5   4     1402.57     1318.23     20.35 o 
   0   5   4    16131.97    16720.14    133.84 o 
   1   5   4     3919.65     4190.07     50.67 o 
   2   5   4    16520.95    17429.86    151.92 o 
   3   5   4    20515.20    20904.06    180.49 o 
   4   5   4      183.13      236.51     11.90 o 
   5   5   4    29543.48    29461.99    250.48 o 
   6   5   4     3452.69     3517.65     39.22 o 
   7   5   4    28485.63    28342.67    241.16 o 
   8   5   4      341.76      350.75     23.14 o 
   9   5   4    24979.28    25003.65    216.88 o 
  10   5   4      799.84      727.96     22.08 o 
  11   5   4     1915.57     1914.52     33.27 o 
  12   5   4     7841.77     7550.07    127.69 o 
  13   5   4     1355.97     1340.75    101.05 o 
  14   5   4     8605.36     8637.47    135.31 o 
  15   5   4     7458.76     7312.73    114.97 o 
  16   5   4     5681.03     5701.00     99.24 o 
  17   5   4     4698.23     4518.24     88.27 o 
  18   5   4      958.65      938.83     46.21 o 
  19   5   4     3749.23     3800.19     84.54 o 
  20   5   4      141.37      193.51     53.45 o 
 -20   6   4     2720.54     2910.86     95.70 o 
 -19   6   4        3.46       11.96     28.32 o 
 -18   6   4     3781.86     3702.08     92.54 o 
 -17   6   4      123.20      174.54     28.60 o 
 -16   6   4     9484.92     9109.63    172.40 o 
 -15   6   4      226.87      194.24     33.47 o 
 -14   6   4     8381.35     8262.31    155.43 o 
 -13   6   4      108.72       62.43     28.05 o 
 -12   6   4    14178.02    13404.98    219.84 o 
 -11   6   4      606.39      501.38     35.42 o 
 -10   6   4     1911.41     1913.92     86.08 o 
  -9   6   4     1379.21     1404.10     51.06 o 
  -8   6   4      344.61      343.95     29.11 o 
  -7   6   4      735.06      672.23     20.04 o 
  -6   6   4     2513.01     2470.20     41.86 o 
  -5   6   4     4919.43     4846.01     68.18 o 
  -4   6   4    18091.24    18712.79    212.51 o 
  -3   6   4      197.90      146.88     14.16 o 
  -2   6   4    32010.63    30945.52    262.11 o 
  -1   6   4      346.24      299.05     12.10 o 
   0   6   4     7028.82     6850.04     63.02 o 
   1   6   4     3133.00     3177.78     36.14 o 
   2   6   4     7179.00     7146.08     80.49 o 
   3   6   4       50.63       70.05      9.57 o 
   4   6   4     4418.19     4602.29     52.72 o 
   5   6   4       92.65       61.09     10.77 o 
   6   6   4     1306.37     1260.39     26.02 o 
   7   6   4      969.16      956.79     21.51 o 
   8   6   4     2475.74     2544.01     34.73 o 
   9   6   4     2040.71     2016.98     35.86 o 
  10   6   4       58.60       84.22     13.14 o 
  11   6   4      552.55      583.02     33.76 o 
  12   6   4     2034.16     2153.57     79.18 o 
  13   6   4     1411.57     1374.35     48.07 o 
  14   6   4      789.50      791.06     39.26 o 
  15   6   4        1.62        7.98     23.83 o 
  16   6   4      165.03      182.86     28.99 o 
  17   6   4      605.81      526.72     37.97 o 
  18   6   4     1006.60      977.67     48.83 o 
  19   6   4      133.19      114.43     47.01 o 
 -19   7   4        2.92        7.27     29.59 o 
 -18   7   4        2.46       19.44     29.76 o 
 -17   7   4      317.88      392.13     46.36 o 
 -16   7   4       86.54       82.62     49.62 o 
 -15   7   4     3713.09     3693.37     97.42 o 
 -14   7   4       81.06      132.00     34.54 o 
 -13   7   4     1864.41     1909.49     68.66 o 
 -12   7   4      792.58      798.50     47.75 o 
 -11   7   4     1844.27     1875.60     63.96 o 
 -10   7   4     1073.77      938.52     47.56 o 
  -9   7   4     1395.06     1380.43     53.77 o 
  -8   7   4     2222.26     2054.31     65.07 o 
  -7   7   4     1185.70     1104.44     46.95 o 
  -6   7   4     9718.43     9635.50    120.58 o 
  -5   7   4     4277.76     4369.33     66.07 o 
  -4   7   4    11360.17    11522.50    141.35 o 
  -3   7   4       27.25       58.98     14.13 o 
  -2   7   4     5416.26     5423.15     58.63 o 
  -1   7   4     2418.18     2158.77     31.75 o 
   0   7   4    10439.55    10113.17     89.22 o 
   1   7   4     2571.10     2429.70     32.36 o 
   2   7   4     4178.02     3986.58     44.67 o 
   3   7   4       20.62       28.47      8.32 o 
   4   7   4      765.26      701.05     32.71 o 
   5   7   4      294.41      337.88     29.78 o 
   6   7   4     1101.97     1105.04     26.73 o 
   7   7   4     1375.27     1474.78     30.90 o 
   8   7   4     4708.15     4742.80     53.27 o 
   9   7   4     2518.99     2486.23     36.75 o 
  10   7   4    18158.26    17884.10    176.49 o 
  11   7   4     3051.19     2902.27     63.54 o 
  12   7   4     9029.85     9121.64    138.23 o 
  13   7   4     1705.75     1608.92     52.01 o 
  14   7   4     5024.31     4989.37     92.88 o 
  15   7   4     1827.09     1916.34     59.79 o 
  16   7   4     1977.61     1956.82     61.05 o 
  17   7   4      604.32      549.71     40.05 o 
  18   7   4      678.45      692.35     43.37 o 
  19   7   4       30.20      -38.41     37.60 o 
 -18   8   4      364.67      365.09     37.38 o 
 -17   8   4     1595.21     1534.81     73.66 o 
 -16   8   4     3313.17     3068.35     93.24 o 
 -15   8   4      186.90      173.30     48.89 o 
 -14   8   4      384.59      404.90     43.36 o 
 -13   8   4      275.38      237.08     37.28 o 
 -12   8   4      498.19      551.37     43.72 o 
 -11   8   4     1163.32     1276.09     58.24 o 
 -10   8   4     1036.87     1001.90     63.61 o 
  -9   8   4      781.79      854.25     47.59 o 
  -8   8   4      415.59      406.41     35.15 o 
  -7   8   4    15158.26    14856.09    236.98 o 
  -6   8   4      332.36      291.71     31.73 o 
  -5   8   4     8122.77     8088.17    108.21 o 
  -4   8   4       98.63      123.55     28.23 o 
  -3   8   4     8362.77     8336.25     97.55 o 
  -2   8   4      242.90      204.97     16.68 o 
  -1   8   4      122.27      118.98     15.23 o 
   0   8   4        1.56       13.00     10.42 o 
   1   8   4       20.17       17.91     11.18 o 
   2   8   4     7868.79     7826.33     75.52 o 
   3   8   4     1475.01     1463.01     27.86 o 
   4   8   4     5289.30     5108.11     62.34 o 
   5   8   4     1701.17     1689.74     62.51 o 
   6   8   4     7637.89     7358.06     81.87 o 
   7   8   4     2661.82     2592.39     43.05 o 
   8   8   4     1967.27     1883.84     33.04 o 
   9   8   4      103.84       86.02     15.95 o 
  10   8   4      534.44      491.79     34.93 o 
  11   8   4      914.82      946.89     35.73 o 
  12   8   4      391.32      331.61     25.96 o 
  13   8   4      280.09      222.03     25.58 o 
  14   8   4        1.39      -31.71     21.14 o 
  15   8   4      221.64      234.89     34.12 o 
  16   8   4     4400.55     4992.94    118.52 o 
  17   8   4      203.30      210.62     36.80 o 
  18   8   4     2461.31     2566.01    111.04 o 
 -17   9   4     2154.50     2149.51     85.55 o 
 -16   9   4     1501.05     1681.48     76.42 o 
 -15   9   4      536.91      508.04     52.05 o 
 -14   9   4       10.09      -18.94     33.11 o 
 -13   9   4      443.61      440.43     45.92 o 
 -12   9   4     1240.28     1207.98     70.23 o 
 -11   9   4      520.79      434.65     40.92 o 
 -10   9   4     5154.18     5118.00    160.91 o 
  -9   9   4      428.25      475.04     39.23 o 
  -8   9   4    15628.88    15286.97    248.25 o 
  -7   9   4      500.62      525.23     39.99 o 
  -6   9   4     7807.80     7746.38    145.83 o 
  -5   9   4      104.36      168.39     22.77 o 
  -4   9   4     3705.63     3617.25     56.20 o 
  -3   9   4       22.55        2.49     16.31 o 
  -2   9   4     5738.19     5391.78     76.17 o 
  -1   9   4     1173.00     1080.64     31.69 o 
   0   9   4       10.70       26.27     15.46 o 
   1   9   4     3911.81     3864.09     59.02 o 
   2   9   4     5077.43     4958.28     70.02 o 
   3   9   4      989.67     1009.01     28.35 o 
   4   9   4     2947.32     3041.15     46.65 o 
   5   9   4     7770.14     7599.08     86.07 o 
   6   9   4     4237.21     4079.38    119.08 o 
   7   9   4     1415.03     1372.33     34.49 o 
   8   9   4     3459.17     3435.77     63.37 o 
   9   9   4      161.78      147.45     21.91 o 
  10   9   4      613.77      612.12     38.76 o 
  11   9   4      148.77      159.22     24.04 o 
  12   9   4       14.33        7.74     22.34 o 
  13   9   4       20.26       30.87     23.79 o 
  14   9   4      136.76       94.60     30.39 o 
  15   9   4       70.62      160.44     28.52 o 
  16   9   4      105.08      111.32     32.58 o 
 -16  10   4        6.07        3.78     39.74 o 
 -15  10   4      102.44       89.90     41.74 o 
 -14  10   4      229.00      254.45     77.65 o 
 -13  10   4       13.66       37.98     37.89 o 
 -12  10   4      331.92      359.99     45.83 o 
 -11  10   4      230.91      231.94     38.88 o 
 -10  10   4        7.03       41.44     37.84 o 
  -9  10   4       86.39      101.43     33.22 o 
  -8  10   4      339.53      266.74     35.64 o 
  -7  10   4     2103.66     2190.85     58.85 o 
  -6  10   4      412.20      447.49     30.89 o 
  -5  10   4      690.27      789.44     38.46 o 
  -4  10   4     1078.17     1120.69     42.47 o 
  -3  10   4     4897.83     4760.73     70.14 o 
  -2  10   4      455.28      498.52     32.66 o 
  -1  10   4     9668.37     9628.35    114.93 o 
   0  10   4      133.37      133.88     20.57 o 
   1  10   4    13284.84    12676.67    143.00 o 
   2  10   4      133.45      163.74     22.38 o 
   3  10   4      408.69      391.04     23.92 o 
   4  10   4      379.07      385.01     25.63 o 
   5  10   4      201.88      137.25     20.58 o 
   6  10   4     1030.20     1106.53     42.42 o 
   7  10   4     1737.85     1805.92     44.41 o 
   8  10   4      430.86      412.77     31.11 o 
   9  10   4     5101.07     5090.25    179.02 o 
  10  10   4      980.88      907.00     75.61 o 
  11  10   4     5666.57     5663.43    102.98 o 
  12  10   4       53.12       79.34     28.96 o 
  13  10   4     4164.19     4140.31     90.01 o 
  14  10   4       10.85       43.62     30.02 o 
  15  10   4     8119.84     8632.48    143.37 o 
 -14  11   4        8.99       23.85     44.89 o 
 -13  11   4     6758.52     7231.95    158.10 o 
 -12  11   4      296.47      349.58     82.87 o 
 -11  11   4     6609.40     6725.79    147.99 o 
 -10  11   4      305.08      291.70     41.41 o 
  -9  11   4      826.01      889.48     45.23 o 
  -8  11   4     2150.63     2041.87     66.95 o 
  -7  11   4      730.59      664.08     39.18 o 
  -6  11   4      179.98      135.93     27.98 o 
  -5  11   4      745.66      754.90     54.51 o 
  -4  11   4      162.90      192.13     28.36 o 
  -3  11   4     6049.90     6016.88    103.12 o 
  -2  11   4        0.27       -7.89     18.88 o 
  -1  11   4    13900.68    13694.62    154.95 o 
   0  11   4      111.96      111.32     21.86 o 
   1  11   4    11401.00    11039.24    130.92 o 
   2  11   4     1452.42     1451.82     41.13 o 
   3  11   4     1379.77     1362.29     46.34 o 
   4  11   4      485.28      523.91     32.35 o 
   5  11   4       28.51       49.45     23.87 o 
   6  11   4      428.58      364.49     30.88 o 
   7  11   4      184.80      146.52     34.37 o 
   8  11   4      389.44      472.23     45.51 o 
   9  11   4       25.49       60.25     38.46 o 
  10  11   4      406.96      488.80     46.42 o 
  11  11   4      535.62      564.31     53.50 o 
  12  11   4      334.77      384.38     75.60 o 
  13  11   4      557.69      557.94     43.27 o 
 -12  12   4      495.73      545.34     58.39 o 
 -11  12   4      270.82      311.85     38.79 o 
 -10  12   4      134.22      122.85     33.30 o 
  -9  12   4       56.49       46.36     29.49 o 
  -8  12   4      519.53      589.33     42.63 o 
  -7  12   4     3064.36     3464.26     80.49 o 
  -6  12   4      458.80      539.96     39.69 o 
  -5  12   4     2847.91     2963.09     77.09 o 
  -4  12   4      624.25      580.25     38.90 o 
  -3  12   4     3068.97     3201.93    122.00 o 
  -2  12   4      149.74      176.59     35.37 o 
  -1  12   4      513.17      472.76     33.57 o 
   0  12   4      250.56      207.00     30.31 o 
   1  12   4      880.54      964.95     44.29 o 
   2  12   4      341.19      371.71     31.63 o 
   3  12   4       16.70      -30.50     24.15 o 
   4  12   4     1912.94     1771.42     55.07 o 
   5  12   4       40.29       22.20     26.06 o 
   6  12   4     3970.80     3940.08    102.99 o 
   7  12   4     1106.73     1227.92     62.98 o 
   8  12   4     3866.44     3928.68    143.49 o 
   9  12   4      455.62      522.32     48.23 o 
  10  12   4     1391.29     1342.55     69.29 o 
  11  12   4     5022.72     5510.57    133.25 o 
  -9  13   4      233.45      243.28     37.96 o 
  -8  13   4     1643.81     1564.78     61.85 o 
  -7  13   4      486.31      497.38     60.24 o 
  -6  13   4     3770.12     3730.58    107.64 o 
  -5  13   4     1497.07     1692.72     75.40 o 
  -4  13   4     2306.68     2267.99     83.17 o 
  -3  13   4      155.83      103.80     39.25 o 
  -2  13   4      138.72      173.25     41.50 o 
  -1  13   4      153.22      119.33     38.45 o 
   0  13   4       22.01        2.01     38.53 o 
   1  13   4       39.87       29.28     26.95 o 
   2  13   4      480.58      510.27     47.82 o 
   3  13   4     1857.14     1952.92     61.52 o 
   4  13   4      308.35      383.34     35.86 o 
   5  13   4     1906.66     1948.80     77.43 o 
   6  13   4       89.52      186.97     69.68 o 
   7  13   4     1745.34     1855.09     79.76 o 
   8  13   4      135.51      181.38     44.33 o 
  -3  14   4      165.23      268.81     46.37 o 
  -2  14   4     2771.71     2895.14     98.27 o 
  -1  14   4      121.69      163.47     42.91 o 
   0  14   4     2948.79     3006.87    114.40 o 
   1  14   4      206.65      290.49     48.74 o 
   2  14   4     1739.90     1974.48     83.27 o 
 -21   0   5     3075.19     2945.00    133.32 o 
 -19   0   5     3250.18     3416.39    137.10 o 
 -17   0   5      461.36      443.78     53.89 o 
 -15   0   5      215.59      239.78     44.86 o 
 -13   0   5     8378.61     8306.34    206.91 o 
 -11   0   5     3104.19     2900.17     95.80 o 
  -9   0   5    25847.52    25541.17    518.66 o 
  -7   0   5    87345.41    91655.58   1247.76 o 
  -5   0   5   137924.83   136509.69   2037.97 o 
  -3   0   5    20914.35    21833.26    299.51 o 
  -1   0   5    12308.95    12947.68    174.04 o 
   1   0   5    12054.41    11690.74    126.64 o 
   3   0   5    14495.93    15637.90    167.88 o 
   5   0   5    75541.41    76802.84    947.26 o 
   7   0   5    35231.64    37392.72    473.72 o 
   9   0   5    18620.38    18797.90    252.05 o 
  11   0   5      825.36      937.02     35.76 o 
  13   0   5      552.93      613.94     49.76 o 
  15   0   5     8037.66     7862.94    130.94 o 
  17   0   5        6.94       32.07     25.41 o 
 -22   1   5        6.14       36.32     42.59 o 
 -21   1   5     4222.08     4263.16    114.70 o 
 -20   1   5     1948.94     2169.84     91.50 o 
 -19   1   5     5729.63     5842.37    220.89 o 
 -18   1   5     5155.09     5160.46    118.23 o 
 -17   1   5     1233.76     1132.23     55.99 o 
 -16   1   5      526.89      488.78     38.32 o 
 -15   1   5      574.20      594.84     29.08 o 
 -14   1   5      549.95      433.38     31.93 o 
 -13   1   5      239.32      188.88     18.48 o 
 -12   1   5       60.44       42.73     14.20 o 
 -11   1   5        0.96       28.56     14.45 o 
 -10   1   5      448.33      337.78     35.14 o 
  -9   1   5       11.92       33.14     28.47 o 
  -8   1   5      262.07      297.87     27.76 o 
  -7   1   5     6372.94     6865.23    112.24 o 
  -6   1   5      312.67      242.47     13.53 o 
  -5   1   5     1831.26     1886.28     33.35 o 
  -4   1   5     1231.19     1193.30     19.46 o 
  -3   1   5    30122.34    30217.09    286.41 o 
  -2   1   5      934.59     1035.94     15.10 o 
  -1   1   5     5807.90     5500.47     64.12 o 
   0   1   5    17237.52    17632.47    186.99 o 
   1   1   5    19322.94    19509.95    179.04 o 
   2   1   5     9486.42     9462.24     82.68 o 
   3   1   5    33490.94    34098.15    273.10 o 
   4   1   5     1685.22     1830.50     23.01 o 
   5   1   5    13251.86    12385.87    137.92 o 
   6   1   5        4.73       34.84     10.84 o 
   7   1   5     2261.40     2614.10     36.57 o 
   8   1   5     5558.63     5362.22     61.54 o 
   9   1   5      111.35      109.13     11.76 o 
  10   1   5    12915.88    12875.68    149.36 o 
  11   1   5     4390.31     4248.17     55.41 o 
  12   1   5    14403.10    14480.69    145.25 o 
  13   1   5     4817.01     4856.91     64.90 o 
  14   1   5      120.16      113.34     15.37 o 
  15   1   5     6029.80     5972.13     86.95 o 
  16   1   5      498.18      537.99     27.89 o 
  17   1   5     8321.04     8513.11    101.20 o 
  18   1   5      384.39      422.33     36.86 o 
  19   1   5     4819.67     5207.83    108.14 o 
 -22   2   5      459.94      453.69     49.40 o 
 -21   2   5      444.28      444.75     48.63 o 
 -20   2   5     2085.05     2059.39     82.18 o 
 -19   2   5       31.83       49.51     33.92 o 
 -18   2   5     5692.87     5632.68    124.74 o 
 -17   2   5      618.87      706.42     45.61 o 
 -16   2   5     5219.06     5289.86     86.67 o 
 -15   2   5      854.26      977.07     57.69 o 
 -14   2   5    19750.34    19251.51    296.48 o 
 -13   2   5     5616.22     5537.62     91.16 o 
 -12   2   5     6366.43     6001.66    112.98 o 
 -11   2   5      688.39      828.43     21.67 o 
 -10   2   5     1200.07     1231.86     22.83 o 
  -9   2   5     1460.82     1450.01     34.38 o 
  -8   2   5     2489.35     2759.89     48.20 o 
  -7   2   5     6586.17     7029.04     76.00 o 
  -6   2   5    18798.09    19672.93    192.06 o 
  -5   2   5       20.90      116.49     14.87 o 
  -4   2   5    71934.93    73548.09    689.76 o 
  -3   2   5     3974.08     4113.24     40.08 o 
  -2   2   5    32229.87    32674.51    271.27 o 
  -1   2   5    40854.52    40359.75    416.43 o 
   0   2   5    34207.04    35113.15    364.20 o 
   1   2   5     2298.40     2218.93     33.13 o 
   2   2   5    15863.97    17024.20    159.20 o 
   3   2   5      148.57      186.61     14.55 o 
   4   2   5     4166.24     4436.04     50.47 o 
   5   2   5     1151.14     1079.73     19.13 o 
   6   2   5     9823.68     9540.53     87.51 o 
   7   2   5      508.77      454.85     15.80 o 
   8   2   5     1262.31     1203.45     23.00 o 
   9   2   5     3785.28     3294.30     41.27 o 
  10   2   5     3964.64     3729.75    129.13 o 
  11   2   5     5911.28     5952.33     73.23 o 
  12   2   5     2388.13     2447.79     43.56 o 
  13   2   5    15063.42    14996.38    138.92 o 
  14   2   5     1668.11     1605.86     33.07 o 
  15   2   5     1325.47     1311.62     31.18 o 
  16   2   5      208.25      204.60     21.77 o 
  17   2   5      473.07      550.00     56.52 o 
  18   2   5      370.60      369.05     37.66 o 
  19   2   5     1574.22     1600.61     78.53 o 
  20   2   5      185.30      193.09     35.71 o 
 -22   3   5      513.35      449.67     76.13 o 
 -21   3   5      390.48      385.09     70.15 o 
 -20   3   5      488.76      562.22     72.24 o 
 -19   3   5      622.47      602.97     48.03 o 
 -18   3   5       12.55        8.51     30.37 o 
 -17   3   5     3025.70     3106.79     85.29 o 
 -16   3   5     3303.66     2006.15     84.46 o 
 -15   3   5     7822.41     7800.20    267.43 o 
 -14   3   5     3365.90     3203.97    106.69 o 
 -13   3   5     4550.26     4420.51     78.15 o 
 -12   3   5     7535.09     7492.07    107.67 o 
 -11   3   5     1195.81     1332.17     36.98 o 
 -10   3   5     5995.07     5700.04     84.04 o 
  -9   3   5      763.40      802.68     26.74 o 
  -8   3   5     7229.14     7296.28     97.84 o 
  -7   3   5    16767.96    17167.15    203.01 o 
  -6   3   5     6135.59     6202.07     82.78 o 
  -5   3   5    11395.55    11500.47    116.22 o 
  -4   3   5     4295.95     4263.63     41.70 o 
  -3   3   5    19629.91    19459.10    183.16 o 
  -2   3   5      390.06      447.53     22.33 o 
  -1   3   5    14099.29    13125.12    127.65 o 
   0   3   5     1882.02     2118.77     33.37 o 
   1   3   5     7055.59     6148.46     75.54 o 
   2   3   5    16611.75    17157.40    162.22 o 
   3   3   5     3490.08     3750.56     39.72 o 
   4   3   5    18999.29    19745.89    153.61 o 
   5   3   5     1942.04     1962.59     29.78 o 
   6   3   5    11750.52    12014.11     98.75 o 
   7   3   5     2605.65     2354.60     31.15 o 
   8   3   5     6315.80     6706.13     76.08 o 
   9   3   5     3021.41     3074.76     55.34 o 
  10   3   5     1568.76     1470.98     33.16 o 
  11   3   5     8215.41     8082.71     94.60 o 
  12   3   5     5733.12     5798.38     92.29 o 
  13   3   5      514.08      491.67     19.78 o 
  14   3   5     3186.67     3222.40     47.09 o 
  15   3   5      179.95      212.12     25.41 o 
  16   3   5       79.22       82.62     28.24 o 
  17   3   5       27.22       34.72     24.40 o 
  18   3   5      234.37      241.32     29.35 o 
  19   3   5     1510.81     1440.84     63.42 o 
  20   3   5     1248.21     1341.67     64.71 o 
  21   3   5     1262.04     1244.60     91.18 o 
 -21   4   5      273.29      350.13     74.31 o 
 -20   4   5     1524.94     1686.10    114.97 o 
 -19   4   5       28.94       65.77     50.73 o 
 -18   4   5     4188.60     4112.02    101.01 o 
 -17   4   5     1706.82     1629.44     65.06 o 
 -16   4   5     2931.43     2950.52     82.38 o 
 -15   4   5       13.80       24.39     25.99 o 
 -14   4   5        5.70      -18.32     31.96 o 
 -13   4   5     5308.69     5185.45    135.51 o 
 -12   4   5      654.89      655.19     30.83 o 
 -11   4   5     9368.04     9033.18    123.93 o 
 -10   4   5     1275.72     1225.77     39.87 o 
  -9   4   5      894.98      958.52     29.40 o 
  -8   4   5      627.65      563.22     33.18 o 
  -7   4   5     2443.27     2297.39     57.59 o 
  -6   4   5      846.53      988.44     38.19 o 
  -5   4   5     1399.08     1641.32     24.38 o 
  -4   4   5       24.27       33.06     12.55 o 
  -3   4   5    11623.77    11838.88    117.14 o 
  -2   4   5     2467.48     2416.77     33.20 o 
  -1   4   5    10485.23    10814.16    109.10 o 
   0   4   5    30588.98    31433.33    331.43 o 
   1   4   5     3569.68     3662.44     62.38 o 
   2   4   5    26792.13    28604.21    239.59 o 
   3   4   5    21554.28    21172.04    181.07 o 
   4   4   5    40002.63    41488.58    343.90 o 
   5   4   5     9929.16    10264.30     86.81 o 
   6   4   5    15106.45    15207.43    123.51 o 
   7   4   5     1298.62     1237.26     24.56 o 
   8   4   5     6619.27     6452.86     75.58 o 
   9   4   5     3087.20     3101.99     40.35 o 
  10   4   5     1127.68     1101.20     23.87 o 
  11   4   5       64.03       72.01     21.27 o 
  12   4   5      743.33      670.97     26.64 o 
  13   4   5      780.45      819.40     29.97 o 
  14   4   5     6849.83     6825.57    106.35 o 
  15   4   5       38.84       26.37     23.34 o 
  16   4   5    15505.49    15851.22    205.29 o 
  17   4   5      385.20      402.92     33.55 o 
  18   4   5    13651.65    13923.40    229.01 o 
  19   4   5      194.16      175.11     32.09 o 
  20   4   5     1626.03     1680.37     71.80 o 
 -21   5   5       14.27       33.27     62.84 o 
 -20   5   5     1401.60     1718.12    119.14 o 
 -19   5   5       12.36      -29.26     32.54 o 
 -18   5   5      401.91      349.26     40.72 o 
 -17   5   5     4347.11     4241.12    121.41 o 
 -16   5   5       75.50       57.00     31.08 o 
 -15   5   5     4750.43     4767.14    109.21 o 
 -14   5   5     1841.68     1781.50     63.52 o 
 -13   5   5     4650.08     4636.50    103.18 o 
 -12   5   5     5191.43     5066.22    106.75 o 
 -11   5   5     1679.91     1573.33     55.18 o 
 -10   5   5    13481.51    13552.68    216.17 o 
  -9   5   5      112.99      121.40     26.79 o 
  -8   5   5    22054.74    21620.66    318.23 o 
  -7   5   5    11427.69    11803.49    187.45 o 
  -6   5   5     2656.00     2499.65     47.52 o 
  -5   5   5     5407.48     5534.26     73.45 o 
  -4   5   5     4206.06     4415.16     52.02 o 
  -3   5   5     2487.25     2676.26     36.87 o 
  -2   5   5      555.34      595.90     18.00 o 
  -1   5   5     8714.75     8783.86     93.01 o 
   0   5   5     8785.66     8927.70     84.34 o 
   1   5   5    11607.55    12133.79    109.38 o 
   2   5   5    16401.10    16117.29    141.96 o 
   3   5   5        3.89       35.54      8.55 o 
   4   5   5     1199.75     1147.36     22.37 o 
   5   5   5     1020.64      988.24     22.35 o 
   6   5   5    11302.44    11444.25    107.87 o 
   7   5   5      230.38      236.33     14.44 o 
   8   5   5     4634.02     4712.82     57.66 o 
   9   5   5      975.59      946.76     23.38 o 
  10   5   5      490.67      466.41     18.69 o 
  11   5   5      384.49      384.23     23.66 o 
  12   5   5       15.19       10.39     15.67 o 
  13   5   5      176.64      173.96     37.47 o 
  14   5   5      825.44      756.41     36.32 o 
  15   5   5     1558.37     1625.24     53.12 o 
  16   5   5      166.91      119.66     28.13 o 
  17   5   5     1825.04     1879.16     58.99 o 
  18   5   5      360.42      382.01     35.16 o 
  19   5   5       28.98       52.11     29.04 o 
  20   5   5        2.94      -27.66     30.35 o 
 -20   6   5      821.49      902.17     60.09 o 
 -19   6   5      618.18      520.23     38.49 o 
 -18   6   5      516.30      559.46     38.34 o 
 -17   6   5     1392.36     1360.69     99.92 o 
 -16   6   5       51.46      127.62     47.25 o 
 -15   6   5     3548.80     3680.41    147.49 o 
 -14   6   5     2045.94     1905.60     68.91 o 
 -13   6   5       67.49       34.92     27.49 o 
 -12   6   5      831.82      733.95     44.03 o 
 -11   6   5     2936.70     2817.95     75.84 o 
 -10   6   5     1259.16     1172.15     50.19 o 
  -9   6   5     1028.31      979.77     46.35 o 
  -8   6   5     1524.05     1414.64     51.42 o 
  -7   6   5     3602.81     3543.27    108.03 o 
  -6   6   5        5.10        9.94     13.31 o 
  -5   6   5      547.74      563.40     24.83 o 
  -4   6   5     8832.46     8785.46    110.50 o 
  -3   6   5     5461.43     5509.08     65.04 o 
  -2   6   5     4529.79     4533.46     56.88 o 
  -1   6   5     1665.76     1746.34     25.67 o 
   0   6   5     7570.55     7650.50     69.12 o 
   1   6   5     1194.83     1219.37     23.60 o 
   2   6   5     1003.48      959.56     20.92 o 
   3   6   5      742.97      733.15     19.64 o 
   4   6   5     4367.45     3962.93     47.64 o 
   5   6   5        5.26        8.99     12.21 o 
   6   6   5      307.11      330.90     16.57 o 
   7   6   5    11431.04    11078.67    136.26 o 
   8   6   5     4222.68     4170.55     60.88 o 
   9   6   5    18822.99    18556.55    154.05 o 
  10   6   5      671.16      667.25     30.43 o 
  11   6   5     9391.45     9236.37    108.85 o 
  12   6   5     2120.22     2139.85     54.89 o 
  13   6   5     9622.34     9355.64    166.02 o 
  14   6   5     2964.72     2926.32     67.17 o 
  15   6   5     5598.04     5567.21     99.44 o 
  16   6   5      410.79      379.19     33.84 o 
  17   6   5       43.54       34.26     26.64 o 
  18   6   5      760.32      770.88     45.51 o 
  19   6   5      653.28      770.99     45.65 o 
 -19   7   5     3714.96     4059.13     89.58 o 
 -18   7   5      534.68      606.20     52.10 o 
 -17   7   5     6836.81     7174.52    229.76 o 
 -16   7   5       73.90       86.55     35.20 o 
 -15   7   5     2242.72     2178.40     86.32 o 
 -14   7   5       20.02        1.68     54.48 o 
 -13   7   5     3006.51     2941.45    194.33 o 
 -12   7   5       13.68      -10.68     27.96 o 
 -11   7   5      829.88      846.15     47.55 o 
 -10   7   5     2923.96     2852.41     95.61 o 
  -9   7   5     1247.08     1479.38     56.16 o 
  -8   7   5    10250.08    10001.01    172.02 o 
  -7   7   5     6618.70     6307.82    121.84 o 
  -6   7   5     1235.51     1265.01     42.96 o 
  -5   7   5    14858.38    14741.00    174.76 o 
  -4   7   5      365.06      387.10     21.65 o 
  -3   7   5     9186.38     9186.91    117.83 o 
  -2   7   5       92.63       83.77     12.79 o 
  -1   7   5    11688.29    11655.44    100.21 o 
   0   7   5     1731.84     1656.78     33.17 o 
   1   7   5     9369.70     9402.01     84.67 o 
   2   7   5     4807.47     4713.74     55.45 o 
   3   7   5     7454.67     7094.04     74.44 o 
   4   7   5     3719.14     3636.45     47.04 o 
   5   7   5     1239.69     1159.13     26.50 o 
   6   7   5       53.32       91.09     13.30 o 
   7   7   5       53.48       59.27     11.86 o 
   8   7   5       97.36       80.64     12.84 o 
   9   7   5     4288.67     4343.42     57.71 o 
  10   7   5       17.42       39.04     14.98 o 
  11   7   5     2590.56     2772.68     54.00 o 
  12   7   5      844.76      907.49     35.84 o 
  13   7   5     2907.35     2962.36     59.03 o 
  14   7   5     1261.47     1232.35     49.17 o 
  15   7   5      306.73      338.50     33.69 o 
  16   7   5      233.53      221.61     33.10 o 
  17   7   5     1872.46     2056.34     65.38 o 
  18   7   5      112.38       79.84     32.93 o 
 -18   8   5       47.48       74.12     41.01 o 
 -17   8   5        1.17      -37.22     35.02 o 
 -16   8   5      472.27      482.49     49.16 o 
 -15   8   5      491.79      423.36     44.40 o 
 -14   8   5     3135.83     3138.23    126.84 o 
 -13   8   5     3250.83     3360.24     92.60 o 
 -12   8   5       21.97        7.59     30.41 o 
 -11   8   5    13068.11    12926.85    220.15 o 
 -10   8   5       13.76       15.47     28.53 o 
  -9   8   5    12446.70    12161.68    333.17 o 
  -8   8   5      191.91      147.14     29.34 o 
  -7   8   5     7145.44     7077.93    134.87 o 
  -6   8   5      123.85      106.39     27.17 o 
  -5   8   5     7804.42     7840.43    105.90 o 
  -4   8   5     4920.15     4987.48     76.20 o 
  -3   8   5      731.94      667.16     29.10 o 
  -2   8   5      739.57      748.07     26.66 o 
  -1   8   5     1582.00     1525.66     34.57 o 
   0   8   5     2206.42     2062.52     35.16 o 
   1   8   5     1945.56     1866.74     33.76 o 
   2   8   5      196.91      202.81     20.68 o 
   3   8   5    16584.50    16543.30    154.87 o 
   4   8   5       62.94      101.38     21.65 o 
   5   8   5    11831.17    11866.89    117.33 o 
   6   8   5    16783.13    16644.19    156.65 o 
   7   8   5     4286.94     4334.32     75.99 o 
   8   8   5     3153.67     3098.12     67.68 o 
   9   8   5     1646.83     1600.23     35.14 o 
  10   8   5      362.97      304.02     24.31 o 
  11   8   5     1603.47     1663.30     44.88 o 
  12   8   5      193.39      222.98     25.04 o 
  13   8   5      186.21      171.13     25.22 o 
  14   8   5      327.46      290.94     28.51 o 
  15   8   5       11.82       19.16     23.84 o 
  16   8   5     1073.86     1162.50     46.48 o 
  17   8   5        1.87      -20.59     25.33 o 
 -17   9   5       76.95       63.77     42.01 o 
 -16   9   5     1072.30      923.81     61.14 o 
 -15   9   5       19.01       93.81     59.73 o 
 -14   9   5     1482.15     1451.74     70.63 o 
 -13   9   5      150.99      178.68     49.59 o 
 -12   9   5     6479.83     5987.65    132.11 o 
 -11   9   5     2563.60     2517.36     82.20 o 
 -10   9   5     1586.52     1841.27     71.04 o 
  -9   9   5      179.16      195.81     33.88 o 
  -8   9   5     4198.88     4104.82     99.89 o 
  -7   9   5      930.84      903.90     72.65 o 
  -6   9   5     5754.38     5780.46    120.26 o 
  -5   9   5     2016.59     2079.33    121.95 o 
  -4   9   5     1307.60     1402.81     35.42 o 
  -3   9   5       18.13       29.08     15.40 o 
  -2   9   5       87.89      116.19     22.45 o 
  -1   9   5      563.79      500.19     23.72 o 
   0   9   5     1347.52     1399.10     36.56 o 
   1   9   5     1334.36     1341.78     36.16 o 
   2   9   5        2.34        4.62     15.93 o 
   3   9   5     2130.25     2020.79     38.76 o 
   4   9   5     5128.15     5039.77     72.87 o 
   5   9   5     1289.52     1233.31     28.94 o 
   6   9   5     3804.06     3691.36     53.35 o 
   7   9   5     1940.31     1847.64     61.87 o 
   8   9   5     2766.81     2595.19     53.41 o 
   9   9   5     3568.61     3329.35     61.16 o 
  10   9   5     1057.40     1044.18     41.80 o 
  11   9   5      995.40      895.94     40.18 o 
  12   9   5     2777.35     2588.37     58.35 o 
  13   9   5     2159.01     2297.08     56.14 o 
  14   9   5      305.68      247.13     29.56 o 
  15   9   5     1558.23     1694.49     53.36 o 
  16   9   5      653.73      533.09     46.19 o 
 -16  10   5     3599.13     3803.08    112.06 o 
 -15  10   5        7.78       17.25     40.09 o 
 -14  10   5     3381.86     3781.14    161.42 o 
 -13  10   5      120.16      114.02     41.27 o 
 -12  10   5     2615.21     2886.87     91.12 o 
 -11  10   5     2876.60     2918.08     92.00 o 
 -10  10   5       17.64        9.52     31.48 o 
  -9  10   5     1576.43     1530.63     65.59 o 
  -8  10   5      154.02       94.14     34.05 o 
  -7  10   5     2896.95     2854.40     84.13 o 
  -6  10   5     4102.26     3916.47     78.89 o 
  -5  10   5      176.98      238.24     27.32 o 
  -4  10   5     5459.76     5263.33     92.51 o 
  -3  10   5      151.47      193.58     21.07 o 
  -2  10   5    13427.99    13330.08    148.95 o 
  -1  10   5      775.01      833.78     32.13 o 
   0  10   5     6156.43     5842.56     80.74 o 
   1  10   5     1868.44     1833.88     43.29 o 
   2  10   5     5713.36     5362.26     76.85 o 
   3  10   5     1298.84     1218.67     37.28 o 
   4  10   5        4.24       -8.26     16.93 o 
   5  10   5      887.30      845.94     52.02 o 
   6  10   5     1074.77     1168.69     37.37 o 
   7  10   5      388.32      455.19     32.55 o 
   8  10   5     4386.37     4365.69     84.33 o 
   9  10   5       48.82       82.20     22.83 o 
  10  10   5      807.56      821.88     36.55 o 
  11  10   5        2.55       13.75     24.25 o 
  12  10   5      692.41      717.61     39.04 o 
  13  10   5      145.14      135.91     31.39 o 
  14  10   5      481.19      588.60     52.86 o 
  15  10   5      303.14      383.99     39.03 o 
 -14  11   5      111.29      174.15     45.77 o 
 -13  11   5        4.95       61.22     44.27 o 
 -12  11   5     1392.37     1472.50     75.46 o 
 -11  11   5      131.50      173.34     40.27 o 
 -10  11   5      497.95      544.98     49.52 o 
  -9  11   5        0.19      -15.23     31.81 o 
  -8  11   5     1011.33     1049.01     49.26 o 
  -7  11   5      305.47      320.56     33.68 o 
  -6  11   5     2213.03     2134.78     60.71 o 
  -5  11   5      718.53      703.62     52.42 o 
  -4  11   5     2659.96     2534.76     65.18 o 
  -3  11   5      189.37      246.07     30.01 o 
  -2  11   5       20.16      -26.19     24.61 o 
  -1  11   5        6.19       89.17     21.77 o 
   0  11   5     1504.94     1397.17     41.02 o 
   1  11   5      652.14      571.42     44.87 o 
   2  11   5      402.75      383.82     25.23 o 
   3  11   5     1447.57     1361.34     41.16 o 
   4  11   5     2003.77     1871.41     53.28 o 
   5  11   5      280.20      278.52     38.19 o 
   6  11   5     2716.75     2521.51     79.48 o 
   7  11   5      452.78      403.91     45.89 o 
   8  11   5     5555.12     5365.45    191.13 o 
   9  11   5      456.25      507.12     47.28 o 
  10  11   5     5031.50     4940.58    118.35 o 
  11  11   5       39.61      133.80     37.91 o 
  12  11   5     6358.78     6354.29    141.19 o 
  13  11   5      383.64      428.72     49.91 o 
 -12  12   5      322.73      307.61     40.87 o 
 -11  12   5     2698.69     2742.77     77.70 o 
 -10  12   5        0.04       24.32     30.53 o 
  -9  12   5     2483.80     2325.49     70.86 o 
  -8  12   5      343.81      400.87     47.22 o 
  -7  12   5     4073.45     4232.03     91.70 o 
  -6  12   5     1483.46     1513.53     56.96 o 
  -5  12   5     1715.12     1713.95     59.54 o 
  -4  12   5      230.96      212.44     31.48 o 
  -3  12   5       19.87       26.73     25.78 o 
  -2  12   5     3451.77     3493.82    114.39 o 
  -1  12   5     1213.07     1283.50     51.82 o 
   0  12   5     1075.44     1053.66     43.13 o 
   1  12   5     1401.27     1374.40     52.50 o 
   2  12   5     1037.25     1134.15     45.70 o 
   3  12   5     1772.59     1701.87     54.14 o 
   4  12   5      157.80      144.62     28.66 o 
   5  12   5     1691.67     1660.90     70.29 o 
   6  12   5     1608.50     1658.51    121.22 o 
   7  12   5      405.61      363.61     45.20 o 
   8  12   5       68.84      139.88     39.88 o 
   9  12   5      268.17      300.62     45.49 o 
  10  12   5      288.68      372.02     46.66 o 
  11  12   5      319.50      282.60     46.20 o 
  -8  13   5     2509.22     2685.57    101.65 o 
  -7  13   5      210.41      169.53     35.59 o 
  -6  13   5     1007.95     1221.94     55.88 o 
  -5  13   5      251.71      218.08     43.92 o 
  -4  13   5      250.19      288.62     43.63 o 
  -3  13   5      963.48      861.08     82.17 o 
  -2  13   5        5.67      -11.32     33.45 o 
  -1  13   5      653.35      729.07     53.71 o 
   0  13   5     1064.68     1079.63     72.48 o 
   1  13   5      568.15      573.91     38.63 o 
   2  13   5     3850.33     4175.43     86.53 o 
   3  13   5     1297.49     1302.79     52.27 o 
   4  13   5     2273.10     2458.27     84.24 o 
   5  13   5     1864.87     1914.34     77.21 o 
   6  13   5      371.08      401.79     47.79 o 
   7  13   5      837.04      781.44    121.55 o 
  -2  14   5      104.50       52.77     43.03 o 
  -1  14   5      233.20      311.15     48.45 o 
   0  14   5      435.73      390.98     62.87 o 
   1  14   5      192.76      151.10     45.81 o 
 -22   0   6     6497.40     6449.54    209.55 o 
 -20   0   6      228.74      230.49     61.09 o 
 -18   0   6      735.89      846.67     73.15 o 
 -16   0   6     2973.33     3037.57    114.96 o 
 -14   0   6     6732.31     6362.75    172.75 o 
 -12   0   6    10535.33    10809.31    250.57 o 
 -10   0   6     2157.87     2397.01     81.18 o 
  -8   0   6    16252.04    16436.92    343.36 o 
  -6   0   6     7092.35     7454.27    143.14 o 
  -4   0   6      258.39      427.05     20.59 o 
  -2   0   6     4822.26     5232.50     65.42 o 
   0   0   6     9188.68    10574.21    116.64 o 
   2   0   6      933.67      954.72     18.91 o 
   4   0   6    13237.07    13726.51    150.42 o 
   6   0   6     4623.78     5196.17     83.60 o 
   8   0   6      989.04      832.75     30.85 o 
  10   0   6    14628.39    14384.87    202.32 o 
  12   0   6     9555.40     8856.32    139.18 o 
  14   0   6     2845.83     2866.40     68.58 o 
  16   0   6    12170.14    12382.43    190.40 o 
  18   0   6     7243.81     7569.05    135.50 o 
 -22   1   6      359.97      347.74     47.74 o 
 -21   1   6       64.62       58.00     39.05 o 
 -20   1   6       10.29       -5.88     34.11 o 
 -19   1   6     3380.83     3316.29    130.79 o 
 -18   1   6      242.01      217.49     36.28 o 
 -17   1   6     3060.48     3037.02    197.75 o 
 -16   1   6     4618.14     4489.95    102.60 o 
 -15   1   6     1267.66     1349.05     54.49 o 
 -14   1   6     2813.12     2933.36     76.14 o 
 -13   1   6      315.14      309.81     56.35 o 
 -12   1   6     8258.13     7853.03    137.42 o 
 -11   1   6     2328.36     2303.92     47.84 o 
 -10   1   6    27098.93    27649.50    320.87 o 
  -9   1   6     4441.06     4670.11     88.36 o 
  -8   1   6    38929.12    38221.57    570.74 o 
  -7   1   6    10122.48     9259.94    637.08 o 
  -6   1   6     5748.65     5878.14     79.33 o 
  -5   1   6    20561.45    21133.60    254.52 o 
  -4   1   6       79.33      206.65     12.10 o 
  -3   1   6     5718.46     5720.85     62.26 o 
  -2   1   6     3098.18     3108.05     43.87 o 
  -1   1   6     9918.59    10127.99    112.24 o 
   0   1   6      721.07      606.29     13.83 o 
   1   1   6    19900.05    20696.47    190.67 o 
   2   1   6    42777.40    42043.25    377.67 o 
   3   1   6       73.32      134.60      8.32 o 
   4   1   6    17114.53    17038.59    142.75 o 
   5   1   6      538.27      541.54     14.24 o 
   6   1   6    38914.09    39530.96    318.51 o 
   7   1   6    16371.62    16686.51    159.27 o 
   8   1   6     1193.85     1231.10     26.21 o 
   9   1   6    25004.65    24724.03    230.62 o 
  10   1   6     1439.92     1474.53     30.56 o 
  11   1   6     4350.31     4265.78     57.11 o 
  12   1   6      150.17      132.58     15.59 o 
  13   1   6      390.45      365.94     34.01 o 
  14   1   6      128.82      145.25     16.87 o 
  15   1   6       11.41       31.14     18.44 o 
  16   1   6     3595.86     3621.77     74.32 o 
  17   1   6      343.38      328.60     29.67 o 
  18   1   6      130.01      127.31     30.31 o 
  19   1   6      576.94      632.32     43.51 o 
 -22   2   6     1348.45     1437.91    113.44 o 
 -21   2   6     1469.85     1380.97     73.27 o 
 -20   2   6     1146.34     1318.24     69.08 o 
 -19   2   6     3673.03     3548.12     98.46 o 
 -18   2   6     3641.02     3877.22    150.08 o 
 -17   2   6     5486.29     5727.82    123.67 o 
 -16   2   6      753.83      774.97     88.90 o 
 -15   2   6      611.69      612.82     38.74 o 
 -14   2   6     1977.66     1913.20     60.31 o 
 -13   2   6      262.23      260.86     28.89 o 
 -12   2   6     2920.53     2851.94     71.73 o 
 -11   2   6      778.33      719.01     29.60 o 
 -10   2   6     6888.84     7019.83     98.58 o 
  -9   2   6     1942.26     1958.08     45.52 o 
  -8   2   6    17833.75    18326.80    182.01 o 
  -7   2   6       12.01       18.36      6.95 o 
  -6   2   6     3908.63     3943.76     47.32 o 
  -5   2   6      453.20      404.78     13.17 o 
  -4   2   6    38437.72    38017.90    360.13 o 
  -3   2   6     2946.45     3145.39     33.30 o 
  -2   2   6     9252.43     9033.14     90.50 o 
  -1   2   6      111.46      198.90      9.91 o 
   0   2   6    10525.46    10427.94    116.92 o 
   1   2   6     5127.45     5346.22     66.39 o 
   2   2   6      595.80      747.06     16.88 o 
   3   2   6      109.44      133.10      9.21 o 
   4   2   6    15371.80    15943.56    152.49 o 
   5   2   6     3762.21     4044.63     48.94 o 
   6   2   6    39539.83    41600.69    335.16 o 
   7   2   6    27048.45    28153.97    258.05 o 
   8   2   6     9195.47     9227.53     96.78 o 
   9   2   6    10481.65     9983.24    104.40 o 
  10   2   6     2002.67     1979.17     35.29 o 
  11   2   6     1979.81     1883.06     35.78 o 
  12   2   6     1995.78     1992.82     38.10 o 
  13   2   6     2885.35     2969.41     55.95 o 
  14   2   6      841.69      821.65     34.21 o 
  15   2   6      733.35      712.58     80.56 o 
  16   2   6     1115.10     1032.63     33.60 o 
  17   2   6     2677.19     2630.44     73.23 o 
  18   2   6      100.08      144.40     31.03 o 
  19   2   6     2533.81     2643.45     76.97 o 
  20   2   6      399.76      400.28     41.18 o 
 -22   3   6      118.15      131.58     66.47 o 
 -21   3   6     1537.21     1415.77    110.53 o 
 -20   3   6     2248.69     2100.78    117.16 o 
 -19   3   6     2404.18     2366.74    120.69 o 
 -18   3   6      411.31      283.79     79.67 o 
 -17   3   6     4242.11     3926.75    145.42 o 
 -16   3   6        6.54       17.54     23.26 o 
 -15   3   6     1349.63     1306.19     43.77 o 
 -14   3   6       85.18      101.15     21.01 o 
 -13   3   6       80.90      105.85     29.20 o 
 -12   3   6     1262.03     1247.47     37.75 o 
 -11   3   6     2362.93     2493.37     68.39 o 
 -10   3   6    11900.25    11900.89    152.29 o 
  -9   3   6     3099.75     2956.81     52.50 o 
  -8   3   6      329.67      395.43     22.89 o 
  -7   3   6     7916.35     7955.64     85.47 o 
  -6   3   6      929.82     1075.69     19.58 o 
  -5   3   6    21739.73    22709.09    220.34 o 
  -4   3   6     4988.03     4946.12     48.25 o 
  -3   3   6    29266.21    29959.46    251.40 o 
  -2   3   6     6199.83     7227.96     75.96 o 
  -1   3   6    44639.18    46810.37    428.18 o 
   0   3   6    35174.06    37220.77    388.57 o 
   1   3   6    15425.42    16519.17    181.15 o 
   2   3   6      266.36      295.49     14.26 o 
   3   3   6       88.35      194.86     14.11 o 
   4   3   6     1254.58     1505.43     49.65 o 
   5   3   6     2338.89     2314.85     26.68 o 
   6   3   6     4894.59     4731.37     45.85 o 
   7   3   6     2470.45     2313.59     33.19 o 
   8   3   6       16.09        2.90     10.63 o 
   9   3   6     1233.57     1239.47     29.55 o 
  10   3   6    13289.38    12391.17    347.69 o 
  11   3   6    12194.04    12253.34    156.19 o 
  12   3   6     4386.07     4305.48     74.68 o 
  13   3   6    13006.01    12885.29    141.55 o 
  14   3   6     4146.06     4265.54     65.31 o 
  15   3   6    10437.92    10353.35    122.23 o 
  16   3   6       53.30        5.93     25.98 o 
  17   3   6     2157.57     2214.80     71.80 o 
  18   3   6        2.23      -38.66     29.12 o 
  19   3   6      567.84      621.03     63.87 o 
  20   3   6     2758.65     2803.12     86.40 o 
 -21   4   6      201.67      127.14     62.53 o 
 -20   4   6     1014.57      847.57     84.47 o 
 -19   4   6      159.14      109.09     59.12 o 
 -18   4   6      217.25      176.55     34.59 o 
 -17   4   6      699.27      732.22     53.72 o 
 -16   4   6       44.32       53.64     31.03 o 
 -15   4   6     3681.00     3829.34     74.09 o 
 -14   4   6     3663.00     3881.15     73.55 o 
 -13   4   6    18825.94    18673.19    232.39 o 
 -12   4   6     1319.32     1348.63     41.84 o 
 -11   4   6    19338.44    19408.86    236.09 o 
 -10   4   6       25.06       31.41     14.07 o 
  -9   4   6    13225.50    13101.85    164.06 o 
  -8   4   6     1389.23     1186.19     30.17 o 
  -7   4   6    12667.04    12643.67    155.64 o 
  -6   4   6     1370.73     1339.05     28.12 o 
  -5   4   6    11219.63    11805.29    117.17 o 
  -4   4   6     3565.33     3609.30     43.94 o 
  -3   4   6    12922.89    13496.34    132.98 o 
  -2   4   6      181.12      161.99     14.51 o 
  -1   4   6    20420.78    20569.91    196.94 o 
   0   4   6     6779.23     7569.03     92.22 o 
   1   4   6    27241.79    27594.81    294.70 o 
   2   4   6     2752.36     3003.01     39.55 o 
   3   4   6    36558.02    36630.81    304.94 o 
   4   4   6     1931.01     2061.54     28.78 o 
   5   4   6    32623.95    32929.15    251.94 o 
   6   4   6     1154.85     1184.80     19.90 o 
   7   4   6     6603.81     6904.77     64.00 o 
   8   4   6     2590.97     2486.92     31.61 o 
   9   4   6      677.55      773.67     32.34 o 
  10   4   6      589.00      611.22     28.59 o 
  11   4   6      242.88      221.67     18.21 o 
  12   4   6      401.68      443.32     22.90 o 
  13   4   6     1128.82     1007.37     32.50 o 
  14   4   6     1628.96     1657.20     40.69 o 
  15   4   6     3517.47     3495.20     73.40 o 
  16   4   6     3168.25     3180.23     71.58 o 
  17   4   6     1539.53     1550.16     54.05 o 
  18   4   6      967.80      927.20     44.55 o 
  19   4   6     1225.59     1310.56     63.14 o 
  20   4   6        8.14        8.21     34.89 o 
 -21   5   6     2077.12     2479.91    136.83 o 
 -20   5   6      747.23      866.44     87.88 o 
 -19   5   6      209.43      133.47     37.64 o 
 -18   5   6     3023.20     2919.28     89.79 o 
 -17   5   6      670.17      677.85     48.65 o 
 -16   5   6     2464.42     2525.13     79.53 o 
 -15   5   6      392.36      411.52     39.85 o 
 -14   5   6     5126.53     5176.58    115.21 o 
 -13   5   6      516.40      509.64     38.30 o 
 -12   5   6      432.64      427.36     35.16 o 
 -11   5   6      665.87      582.43     55.06 o 
 -10   5   6      317.04      294.80     30.41 o 
  -9   5   6      994.29     1039.09     88.46 o 
  -8   5   6     3191.74     3113.65     74.24 o 
  -7   5   6     5553.99     5523.59    192.45 o 
  -6   5   6       19.76       14.58      9.25 o 
  -5   5   6     3528.36     3506.24     43.68 o 
  -4   5   6     5256.56     5656.45     69.93 o 
  -3   5   6     1972.47     1800.45     29.78 o 
  -2   5   6      802.60      871.41     26.59 o 
  -1   5   6     1340.20     1364.92     38.41 o 
   0   5   6     1083.30     1074.32     24.64 o 
   1   5   6     2961.60     2981.19     41.18 o 
   2   5   6     1151.71     1370.17     23.35 o 
   3   5   6     7845.36     7911.68     77.35 o 
   4   5   6     8328.74     8398.16     82.08 o 
   5   5   6     3847.35     3768.91     45.28 o 
   6   5   6       81.51       87.97      9.58 o 
   7   5   6      465.95      493.68     15.41 o 
   8   5   6     1227.10     1262.35     34.23 o 
   9   5   6     1440.33     1331.16     57.96 o 
  10   5   6      560.70      539.03     21.31 o 
  11   5   6     8897.08     8626.74    150.06 o 
  12   5   6     6058.69     6199.05     82.52 o 
  13   5   6     4406.12     4326.59     80.76 o 
  14   5   6        3.22      -20.24     24.83 o 
  15   5   6     4981.80     5009.30     91.71 o 
  16   5   6       22.08       -1.74     25.26 o 
  17   5   6     5333.12     5244.78    158.54 o 
  18   5   6     1334.47     1410.19     55.35 o 
  19   5   6     4733.53     4838.07    111.10 o 
 -20   6   6     2795.79     2965.43     96.47 o 
 -19   6   6        0.60        4.13     30.34 o 
 -18   6   6     1827.93     1820.97    107.47 o 
 -17   6   6      881.10      784.01     60.83 o 
 -16   6   6     6569.39     6540.04    139.30 o 
 -15   6   6     1097.54      974.88     55.07 o 
 -14   6   6     3986.25     3929.02    199.90 o 
 -13   6   6     1379.24     1240.72     57.41 o 
 -12   6   6      105.17       75.36     49.48 o 
 -11   6   6      265.70      280.19     32.04 o 
 -10   6   6     3094.10     3080.84    110.77 o 
  -9   6   6     3632.01     3566.85    100.37 o 
  -8   6   6     3821.72     3820.84    137.73 o 
  -7   6   6      336.79      406.05     37.26 o 
  -6   6   6    38590.38    39433.52    427.82 o 
  -5   6   6      403.27      421.42     25.27 o 
  -4   6   6    28816.36    28583.88    270.77 o 
  -3   6   6      785.63      783.65     21.81 o 
  -2   6   6    10694.14     9917.76    105.68 o 
  -1   6   6        8.60        7.25     10.15 o 
   0   6   6     6546.18     6690.91     77.97 o 
   1   6   6      198.54      152.61      9.91 o 
   2   6   6     1666.97     1446.43     25.21 o 
   3   6   6     1921.73     1907.34     30.12 o 
   4   6   6      868.67      905.93     21.99 o 
   5   6   6     1869.35     1821.20     30.76 o 
   6   6   6     8726.67     8446.40     77.89 o 
   7   6   6     4110.61     4025.49     50.97 o 
   8   6   6     4405.47     4323.95     76.30 o 
   9   6   6        1.50        0.99     12.71 o 
  10   6   6     7167.46     7189.11     80.97 o 
  11   6   6      241.23      194.91     17.54 o 
  12   6   6     5279.72     5179.78    114.83 o 
  13   6   6       40.03       33.57     19.88 o 
  14   6   6     2181.90     2044.35     58.11 o 
  15   6   6      578.14      551.15     37.47 o 
  16   6   6      185.64      186.18     31.26 o 
  17   6   6      451.53      469.78     39.02 o 
  18   6   6       55.38       28.92     30.02 o 
  19   6   6        6.13       -5.67     31.85 o 
 -19   7   6      578.14      576.35     89.56 o 
 -18   7   6     5497.90     5438.69    131.85 o 
 -17   7   6     3957.97     4078.59    111.02 o 
 -16   7   6     2271.49     2205.08     79.65 o 
 -15   7   6      913.47      985.10     59.56 o 
 -14   7   6     4157.92     4034.92    102.92 o 
 -13   7   6      399.76      363.63     39.88 o 
 -12   7   6     1750.77     1607.38     63.01 o 
 -11   7   6       28.70        8.18     26.93 o 
 -10   7   6     3950.22     4040.65    143.50 o 
  -9   7   6       24.51       53.88     26.77 o 
  -8   7   6     1734.69     1810.00     60.98 o 
  -7   7   6     2189.27     2229.39     66.60 o 
  -6   7   6      641.08      670.14     82.40 o 
  -5   7   6      780.14      829.17     34.23 o 
  -4   7   6     2123.24     1968.28     41.71 o 
  -3   7   6    12802.09    12494.92    130.72 o 
  -2   7   6      261.94      268.08     15.79 o 
  -1   7   6     5777.32     5621.83     62.76 o 
   0   7   6     3118.04     3142.67     37.34 o 
   1   7   6       97.09       70.40     10.79 o 
   2   7   6        0.10        8.81     14.01 o 
   3   7   6     6989.08     6991.31     73.88 o 
   4   7   6     5264.98     5375.58     61.62 o 
   5   7   6     1961.70     1936.10     33.81 o 
   6   7   6     2352.10     2308.98     37.87 o 
   7   7   6     7689.11     7328.49     85.89 o 
   8   7   6    12305.13    11885.14    118.32 o 
   9   7   6     1983.44     1941.14     37.41 o 
  10   7   6     2436.11     2324.98     41.88 o 
  11   7   6     1886.32     1929.54     45.68 o 
  12   7   6     1247.11     1209.23     38.71 o 
  13   7   6     1308.24     1270.70     42.07 o 
  14   7   6      300.50      246.16     26.22 o 
  15   7   6      126.71       96.71     24.29 o 
  16   7   6       93.00       36.30     25.32 o 
  17   7   6     2101.22     2093.85     56.79 o 
  18   7   6      843.26      918.24     48.94 o 
 -18   8   6      983.28     1084.42     67.98 o 
 -17   8   6      146.91      167.08     44.19 o 
 -16   8   6      118.82      147.18     39.45 o 
 -15   8   6     1182.83     1215.28    110.27 o 
 -14   8   6     1174.19     1096.10     62.61 o 
 -13   8   6     1283.38     1285.46     62.39 o 
 -12   8   6     1275.45     1260.07     61.47 o 
 -11   8   6     6652.94     6829.75    140.37 o 
 -10   8   6      509.41      498.26     41.00 o 
  -9   8   6     5227.04     5184.42    113.59 o 
  -8   8   6     1284.14     1266.11     56.25 o 
  -7   8   6     3216.62     3194.43     83.54 o 
  -6   8   6     5897.45     5842.22    119.34 o 
  -5   8   6      512.34      601.12     41.07 o 
  -4   8   6     1548.62     1608.71     50.11 o 
  -3   8   6     4892.96     4826.84     75.64 o 
  -2   8   6     4016.31     4016.95     58.84 o 
  -1   8   6     5227.26     5206.95     61.84 o 
   0   8   6     3090.94     2993.56     54.11 o 
   1   8   6     1025.60     1064.30     27.13 o 
   2   8   6      257.64      241.77     18.76 o 
   3   8   6     4985.89     4936.03     55.08 o 
   4   8   6      212.31      208.44     16.39 o 
   5   8   6    13613.71    13398.39    129.73 o 
   6   8   6      749.93      745.18     47.97 o 
   7   8   6      892.97      813.48     30.67 o 
   8   8   6      364.57      375.45     22.24 o 
   9   8   6      426.01      415.23     21.37 o 
  10   8   6      594.97      619.05     29.45 o 
  11   8   6      589.61      627.06     30.70 o 
  12   8   6     3841.06     3895.10    103.85 o 
  13   8   6     1291.41     1400.94     44.59 o 
  14   8   6     4561.95     4903.62     82.68 o 
  15   8   6      933.89     1000.61     42.51 o 
  16   8   6     5901.38     5983.47     97.03 o 
  17   8   6       19.32        4.79     26.55 o 
 -17   9   6     1016.87     1083.02     67.13 o 
 -16   9   6      867.93      864.67     60.57 o 
 -15   9   6      867.19      937.91     59.49 o 
 -14   9   6     4322.58     4578.75    189.70 o 
 -13   9   6      941.50      879.90     67.69 o 
 -12   9   6     1784.55     1935.04     74.12 o 
 -11   9   6        3.65       45.52     31.40 o 
 -10   9   6     9248.26     9412.80    177.46 o 
  -9   9   6      927.70      988.22     54.26 o 
  -8   9   6     1705.00     1850.75     66.66 o 
  -7   9   6      142.87      162.97     33.47 o 
  -6   9   6     1457.87     1359.78     57.46 o 
  -5   9   6     6621.55     6700.86    133.12 o 
  -4   9   6      105.91       95.21     88.62 o 
  -3   9   6     1265.00     1162.80     33.35 o 
  -2   9   6     1671.17     1724.07     40.40 o 
  -1   9   6    13948.12    13881.77    151.54 o 
   0   9   6    17703.81    17241.23    181.61 o 
   1   9   6      303.79      294.16     19.48 o 
   2   9   6     8005.85     7593.04    167.25 o 
   3   9   6     2248.76     2066.79     44.56 o 
   4   9   6     2139.52     2137.75     41.25 o 
   5   9   6      953.45     1002.64     32.76 o 
   6   9   6     1289.68     1187.77     31.53 o 
   7   9   6       44.42        9.43     17.94 o 
   8   9   6     1360.39     1254.46     33.37 o 
   9   9   6     3272.50     3306.42     61.20 o 
  10   9   6      318.56      327.25     26.65 o 
  11   9   6      700.78      686.56     33.15 o 
  12   9   6      564.01      629.41     34.94 o 
  13   9   6     2010.93     2150.47     55.36 o 
  14   9   6      843.50      863.09     43.58 o 
  15   9   6     1061.38      959.88     43.28 o 
  16   9   6     1143.79     1302.37     50.49 o 
 -15  10   6     4235.58     4507.65    124.25 o 
 -14  10   6      436.35      465.39     51.26 o 
 -13  10   6       26.42       -5.60     36.56 o 
 -12  10   6      296.86      264.74     43.87 o 
 -11  10   6      969.85     1000.60     60.50 o 
 -10  10   6      437.49      456.76     44.63 o 
  -9  10   6       29.02       49.24     31.66 o 
  -8  10   6       11.15       -7.07     30.44 o 
  -7  10   6       33.21      -29.20     30.00 o 
  -6  10   6      108.44      124.03     32.59 o 
  -5  10   6        1.50      -19.24     23.20 o 
  -4  10   6     1569.67     1540.10     50.46 o 
  -3  10   6      353.11      428.70     31.99 o 
  -2  10   6        8.09       58.97     22.91 o 
  -1  10   6       75.97       90.48     19.47 o 
   0  10   6        5.66        4.94     17.74 o 
   1  10   6      950.72      963.61     34.67 o 
   2  10   6      499.80      491.12     26.54 o 
   3  10   6     3228.48     3286.01     90.43 o 
   4  10   6     1414.14     1304.91     34.94 o 
   5  10   6     2054.99     2026.97     44.03 o 
   6  10   6      186.77      164.78     23.32 o 
   7  10   6     2556.16     2434.15     61.99 o 
   8  10   6      116.25       90.99     27.16 o 
   9  10   6     4681.40     4596.52     89.44 o 
  10  10   6      537.20      537.22     37.61 o 
  11  10   6     3316.71     3327.47     67.86 o 
  12  10   6      810.64      870.29     39.30 o 
  13  10   6     2394.07     2483.98     61.88 o 
  14  10   6      128.55      193.37     30.03 o 
 -14  11   6       78.88       12.50     42.03 o 
 -13  11   6      730.08      792.40     60.68 o 
 -12  11   6      192.65       71.60     40.84 o 
 -11  11   6      328.17      255.88     44.10 o 
 -10  11   6      462.78      455.18     50.18 o 
  -9  11   6     2559.95     2400.10     85.32 o 
  -8  11   6     1227.82     1157.40     64.51 o 
  -7  11   6     4851.22     4768.09     94.45 o 
  -6  11   6       94.61       77.37     28.76 o 
  -5  11   6    11473.69    11562.00    167.26 o 
  -4  11   6      104.39      103.94     28.31 o 
  -3  11   6     3213.93     3356.47     74.66 o 
  -2  11   6       10.63      -23.26     22.96 o 
  -1  11   6    12351.17    12036.95    140.65 o 
   0  11   6     3654.89     3565.88     99.18 o 
   1  11   6      901.26      859.11     34.86 o 
   2  11   6      999.24     1007.13     37.08 o 
   3  11   6      257.21      241.78     24.55 o 
   4  11   6      226.62      225.04     27.81 o 
   5  11   6      741.45      815.32     39.94 o 
   6  11   6      252.93      231.00     36.99 o 
   7  11   6     1531.17     1722.19     69.61 o 
   8  11   6       22.32       96.89     34.74 o 
   9  11   6     7055.78     7281.39    148.77 o 
  10  11   6      134.38      115.88     36.83 o 
  11  11   6     1797.01     1975.55     83.35 o 
  12  11   6       54.62       86.61     39.91 o 
 -11  12   6     2116.43     2199.26     71.22 o 
 -10  12   6      299.35      263.82     36.83 o 
  -9  12   6      636.39      668.82     44.99 o 
  -8  12   6       31.21        5.58     29.55 o 
  -7  12   6      195.53      228.68     34.83 o 
  -6  12   6      255.24      262.93     33.74 o 
  -5  12   6      300.35      245.81     33.14 o 
  -4  12   6      268.80      264.96     34.30 o 
  -3  12   6      646.16      694.68     40.82 o 
  -2  12   6      250.65      259.85     32.86 o 
  -1  12   6     1010.02     1006.90     88.40 o 
   0  12   6      273.52      277.19     26.38 o 
   1  12   6      821.58      820.53     48.33 o 
   2  12   6      558.57      454.97     49.44 o 
   3  12   6     2092.34     2186.63     61.11 o 
   4  12   6     1052.26      904.03     63.93 o 
   5  12   6     2498.25     2685.89    151.40 o 
   6  12   6     1429.11     1424.50     67.69 o 
   7  12   6      796.93      914.51     58.24 o 
   8  12   6      395.76      385.48     47.96 o 
   9  12   6      496.06      477.18     50.11 o 
  10  12   6      339.03      339.47     47.81 o 
  -8  13   6      440.55      531.42     43.77 o 
  -7  13   6      749.09      697.62     47.60 o 
  -6  13   6      234.33      242.36     38.46 o 
  -5  13   6      222.59      271.17     36.78 o 
  -4  13   6       52.02       66.35     40.54 o 
  -3  13   6      402.61      379.02     46.85 o 
  -2  13   6     1221.30     1119.76     63.42 o 
  -1  13   6        8.62       32.80     42.02 o 
   0  13   6     3812.60     3663.80    103.34 o 
   1  13   6        3.54      -16.19     33.47 o 
   2  13   6     1566.02     1626.94     58.52 o 
   3  13   6     1984.99     2307.20     81.79 o 
   4  13   6     4127.64     4352.10    111.43 o 
   5  13   6      479.72      457.06     47.57 o 
   6  13   6     2351.18     2424.96     85.23 o 
   7  13   6      836.26      716.78     57.67 o 
 -21   0   7       28.70       34.92     50.10 o 
 -19   0   7      173.77      127.37     51.44 o 
 -17   0   7     2042.67     2325.23    107.18 o 
 -15   0   7    14023.29    14110.98    325.88 o 
 -13   0   7    27163.90    27034.22    563.30 o 
 -11   0   7    12369.03    11624.86    263.16 o 
  -9   0   7     2920.23     2531.16     81.71 o 
  -7   0   7     1721.37     1674.55     43.82 o 
  -5   0   7     8689.16     8493.50    130.93 o 
  -3   0   7    24921.14    23752.55    402.28 o 
  -1   0   7    51191.25    50947.01    655.77 o 
   1   0   7    10576.14     9643.16    109.01 o 
   3   0   7    99087.09    98076.95   1006.38 o 
   5   0   7    12611.56    12310.62    137.97 o 
   7   0   7     7805.42     8864.69    105.14 o 
   9   0   7      213.85      127.28     19.48 o 
  11   0   7     4681.99     4647.71     86.52 o 
  13   0   7    15656.69    15488.98    223.86 o 
  15   0   7     3144.00     3222.67     76.00 o 
  17   0   7     4054.54     4200.91    143.80 o 
 -22   1   7     1953.43     1978.28     85.35 o 
 -21   1   7     1187.21     1197.41     67.70 o 
 -20   1   7     6453.04     6702.24    146.16 o 
 -19   1   7      276.08      291.12     39.94 o 
 -18   1   7     3596.76     3430.83     93.57 o 
 -17   1   7      776.14      711.73     70.79 o 
 -16   1   7      535.92      504.18     47.46 o 
 -15   1   7     6356.24     6510.98    252.14 o 
 -14   1   7      290.81      307.39     31.26 o 
 -13   1   7     3868.00     4162.96     90.81 o 
 -12   1   7      401.47      498.86     40.68 o 
 -11   1   7    13508.94    13859.92    239.53 o 
 -10   1   7     4344.84     4415.38     87.86 o 
  -9   1   7     2193.97     2333.14     58.17 o 
  -8   1   7     3197.00     3203.68     68.12 o 
  -7   1   7     2665.72     2488.16     44.89 o 
  -6   1   7     4458.40     4915.90     70.04 o 
  -5   1   7       31.16       65.51      8.37 o 
  -4   1   7     4183.74     4354.85     51.34 o 
  -3   1   7      197.56      117.90     11.12 o 
  -2   1   7      127.90      154.91     10.40 o 
  -1   1   7     1975.19     1898.50     30.42 o 
   0   1   7     7234.30     7036.67     72.23 o 
   1   1   7     1573.34     1461.52     23.04 o 
   2   1   7     2173.53     2228.80     30.55 o 
   3   1   7      951.72      832.56     18.04 o 
   4   1   7      701.61      552.54     22.02 o 
   5   1   7      110.12      106.73     13.93 o 
   6   1   7     1574.23     1601.04     24.52 o 
   7   1   7     4286.01     3950.87     38.63 o 
   8   1   7      455.95      486.54     15.87 o 
   9   1   7     1739.22     1654.63     32.07 o 
  10   1   7     2982.84     2926.09     44.87 o 
  11   1   7    10535.16    10506.35    112.57 o 
  12   1   7     1600.43     1595.12     35.35 o 
  13   1   7     6602.74     6498.66     80.28 o 
  14   1   7      621.11      609.04     40.93 o 
  15   1   7     2303.65     2366.47     60.01 o 
  16   1   7        3.63      -16.05     17.57 o 
  17   1   7     1726.22     1731.48     42.87 o 
  18   1   7     2049.28     2220.28    111.00 o 
  19   1   7      477.58      536.74     42.20 o 
 -22   2   7      463.22      344.08     70.94 o 
 -21   2   7      494.43      501.89     72.27 o 
 -20   2   7     1605.37     1555.90     72.83 o 
 -19   2   7     3431.43     3463.94     98.79 o 
 -18   2   7     1080.40     1104.96     58.92 o 
 -17   2   7     5731.90     6056.67    128.12 o 
 -16   2   7     2433.07     2482.89     72.65 o 
 -15   2   7     1995.33     1943.02    186.91 o 
 -14   2   7      224.96      240.67     31.29 o 
 -13   2   7        1.29        9.16     14.80 o 
 -12   2   7     3902.70     3884.22     69.00 o 
 -11   2   7        3.91       -4.90     14.97 o 
 -10   2   7     2537.50     2473.56     49.13 o 
  -9   2   7     1341.21     1427.63     29.32 o 
  -8   2   7    10050.47    10222.23    139.07 o 
  -7   2   7      902.47     1088.79     22.10 o 
  -6   2   7    57784.93    60510.04    586.04 o 
  -5   2   7      341.00      380.94     13.94 o 
  -4   2   7    22058.30    22726.49    220.64 o 
  -3   2   7       11.02        6.73      5.81 o 
  -2   2   7      802.64      738.67     17.07 o 
  -1   2   7     4924.59     4437.09     59.07 o 
   0   2   7        4.42        6.51     12.81 o 
   1   2   7    10014.64     9429.26     94.82 o 
   2   2   7      504.33      655.37     17.22 o 
   3   2   7     8873.71     9000.05     92.29 o 
   4   2   7    19364.89    19863.12    188.04 o 
   5   2   7      258.18      302.74     17.88 o 
   6   2   7    35089.11    35603.62    327.08 o 
   7   2   7     3611.76     3463.91     41.18 o 
   8   2   7    22689.48    22824.48    192.98 o 
   9   2   7      861.99      707.31     23.32 o 
  10   2   7     3854.67     3968.81     54.52 o 
  11   2   7     8561.27     8666.98     97.19 o 
  12   2   7     4881.84     4840.03     64.74 o 
  13   2   7        1.27       34.25     14.74 o 
  14   2   7       11.76       17.23     16.15 o 
  15   2   7      113.92      133.67     18.65 o 
  16   2   7      687.72      679.86     32.44 o 
  17   2   7     8476.96     8446.31    150.64 o 
  18   2   7     2102.33     2067.90     69.83 o 
  19   2   7     1230.68     1267.05     59.10 o 
  20   2   7      546.93      512.37     43.68 o 
 -21   3   7        1.10      -47.23     52.61 o 
 -20   3   7     1394.38     1451.75    109.05 o 
 -19   3   7      872.76     1112.39     91.66 o 
 -18   3   7     4124.51     4001.56    151.32 o 
 -17   3   7     4172.64     4169.93    101.52 o 
 -16   3   7    10068.93    10167.53    147.86 o 
 -15   3   7      509.65      492.58     30.26 o 
 -14   3   7     7111.91     7249.17    110.77 o 
 -13   3   7      707.65      773.66     34.58 o 
 -12   3   7     6512.07     6576.04     99.13 o 
 -11   3   7      502.56      483.49     28.34 o 
 -10   3   7      172.25      157.50     17.28 o 
  -9   3   7     1103.70     1114.95     38.45 o 
  -8   3   7      218.70      240.69     12.37 o 
  -7   3   7     8775.28     8561.68     91.83 o 
  -6   3   7     1448.51     1605.37     26.03 o 
  -5   3   7     4949.24     5413.93     61.75 o 
  -4   3   7     6127.26     6150.48     59.22 o 
  -3   3   7     9339.33     8579.83     79.15 o 
  -2   3   7    24888.70    25545.83    240.01 o 
  -1   3   7      452.47      399.54     16.22 o 
   0   3   7    37087.49    37831.38    395.86 o 
   1   3   7    11981.51    13216.28    149.04 o 
   2   3   7    25555.42    26645.08    285.19 o 
   3   3   7    13382.52    13492.40    118.02 o 
   4   3   7     4363.27     4635.02     47.90 o 
   5   3   7     2860.83     3072.79     42.68 o 
   6   3   7     3325.49     3413.88     48.34 o 
   7   3   7     8008.09     7795.47     86.49 o 
   8   3   7     4369.02     4449.46     57.86 o 
   9   3   7     2543.07     2356.60     39.45 o 
  10   3   7      151.05      221.04     19.57 o 
  11   3   7      876.88      833.32     50.27 o 
  12   3   7      863.16      938.48     64.75 o 
  13   3   7       19.02       15.52     13.91 o 
  14   3   7     5197.19     5012.25    103.16 o 
  15   3   7       99.49      108.56     22.21 o 
  16   3   7     8325.23     8225.66    222.01 o 
  17   3   7     2815.51     2919.90     83.23 o 
  18   3   7     2885.79     2848.47     81.94 o 
  19   3   7     2480.32     2515.77     80.23 o 
  20   3   7     1129.82     1072.56    111.51 o 
 -21   4   7      185.77      229.51     70.31 o 
 -20   4   7      131.37       92.81     58.67 o 
 -19   4   7       27.51       14.12     50.51 o 
 -18   4   7       78.68       63.58     54.76 o 
 -17   4   7      181.05      201.39     37.72 o 
 -16   4   7     4067.63     4175.26    102.84 o 
 -15   4   7      399.25      401.64     38.79 o 
 -14   4   7     7729.37     7669.01    146.55 o 
 -13   4   7       98.18      138.36     21.40 o 
 -12   4   7     6484.12     6578.09     99.16 o 
 -11   4   7       11.53       21.06     15.46 o 
 -10   4   7     2723.26     2814.56     53.65 o 
  -9   4   7     2732.86     2660.90     49.57 o 
  -8   4   7     5909.01     5936.99     84.40 o 
  -7   4   7      974.76      980.10     20.85 o 
  -6   4   7     1007.18      990.60     19.24 o 
  -5   4   7      378.84      293.47     12.85 o 
  -4   4   7      286.94      290.28     18.09 o 
  -3   4   7     3538.73     3572.06     45.25 o 
  -2   4   7      853.59      806.52     20.21 o 
  -1   4   7     1449.08     1510.45     30.84 o 
   0   4   7     2832.58     2900.91     58.25 o 
   1   4   7     1741.13     1762.55     35.40 o 
   2   4   7      427.73      359.95     14.53 o 
   3   4   7     1163.13     1351.11     34.28 o 
   4   4   7       16.03       33.20      7.78 o 
   5   4   7     2134.27     2483.92     32.36 o 
   6   4   7      221.38      216.23     13.54 o 
   7   4   7     1928.91     1923.71     26.25 o 
   8   4   7     6501.27     6449.64     70.35 o 
   9   4   7      269.15      256.48     15.83 o 
  10   4   7     1231.56     1216.02     34.09 o 
  11   4   7      221.32      188.61     19.03 o 
  12   4   7     7992.83     7835.43    115.05 o 
  13   4   7      294.39      278.07     22.24 o 
  14   4   7     1751.93     1908.67     44.19 o 
  15   4   7     1022.26      903.07     87.97 o 
  16   4   7     6804.47     6720.85    132.34 o 
  17   4   7      798.80      653.66     45.71 o 
  18   4   7      912.55      975.76     61.85 o 
  19   4   7       18.11      -10.89     34.62 o 
  20   4   7      137.99      114.44     38.38 o 
 -20   5   7      121.09       68.77     58.69 o 
 -19   5   7     1599.05     1716.35    136.73 o 
 -18   5   7     1253.92     1196.72    108.38 o 
 -17   5   7      130.36      117.31     34.87 o 
 -16   5   7     3587.91     3585.96    122.43 o 
 -15   5   7       45.06       61.89     32.82 o 
 -14   5   7     4000.11     3906.64    100.42 o 
 -13   5   7       48.05       31.01     26.30 o 
 -12   5   7    12806.66    12317.85    234.11 o 
 -11   5   7      102.01      119.63     26.58 o 
 -10   5   7    20666.09    20090.80    304.91 o 
  -9   5   7     7332.75     7173.50    132.76 o 
  -8   5   7     1328.49     1391.36     50.70 o 
  -7   5   7    13188.05    13509.15    223.63 o 
  -6   5   7    10608.83    10660.24    108.91 o 
  -5   5   7    20584.10    20001.39    192.93 o 
  -4   5   7    12477.19    12779.07    128.99 o 
  -3   5   7     3450.03     3334.55     44.89 o 
  -2   5   7    29104.60    30098.91    284.09 o 
  -1   5   7     7714.30     7668.71     85.28 o 
   0   5   7    22644.82    22311.69    216.10 o 
   1   5   7      223.55      112.50     14.14 o 
   2   5   7    27876.36    27043.27    254.80 o 
   3   5   7     2902.79     3038.66     42.94 o 
   4   5   7    23119.22    23568.33    203.78 o 
   5   5   7     6908.86     6684.55     62.95 o 
   6   5   7     6458.01     6458.40     61.87 o 
   7   5   7     5161.58     5308.50     54.08 o 
   8   5   7     2248.95     2184.32     36.96 o 
   9   5   7     9699.79     9468.28    115.82 o 
  10   5   7    12073.53    11895.93    133.70 o 
  11   5   7     3258.13     3258.89     48.69 o 
  12   5   7    10268.78    10171.56    106.68 o 
  13   5   7     1687.09     1750.66     45.88 o 
  14   5   7     1329.53     1288.53     47.12 o 
  15   5   7       76.68       34.82     25.57 o 
  16   5   7     2103.47     2226.03     62.16 o 
  17   5   7       56.21       85.25     33.72 o 
  18   5   7     1596.95     1888.68     72.41 o 
  19   5   7      376.79      520.23     48.15 o 
 -20   6   7      392.57      360.99     48.85 o 
 -19   6   7     2051.59     2108.36     85.58 o 
 -18   6   7        0.66      -51.13     39.86 o 
 -17   6   7     3149.72     3057.53     92.93 o 
 -16   6   7      403.20      320.31     40.88 o 
 -15   6   7      202.50      233.68     36.38 o 
 -14   6   7      111.45      115.92     50.85 o 
 -13   6   7       23.78       21.33     27.57 o 
 -12   6   7        3.89        9.18     26.63 o 
 -11   6   7       48.01       54.32     26.56 o 
 -10   6   7     3219.76     3172.27     83.27 o 
  -9   6   7     1862.34     1925.38     62.93 o 
  -8   6   7     2963.98     2798.06     74.34 o 
  -7   6   7     9977.85    10402.28    175.86 o 
  -6   6   7      884.99      914.74     26.52 o 
  -5   6   7     1348.03     1326.28     26.42 o 
  -4   6   7      314.08      383.88     16.61 o 
  -3   6   7      516.50      585.08     22.83 o 
  -2   6   7       59.52       65.69     11.46 o 
  -1   6   7       81.84       62.24     11.84 o 
   0   6   7      383.70      400.55     17.59 o 
   1   6   7       31.95       58.19     10.26 o 
   2   6   7      122.67      150.33     12.99 o 
   3   6   7       38.32       71.58     14.80 o 
   4   6   7     2081.20     2130.36     32.97 o 
   5   6   7     2595.73     2600.18     37.72 o 
   6   6   7       56.37       98.79     11.30 o 
   7   6   7    12773.93    12616.80    149.66 o 
   8   6   7      752.66      731.22     25.48 o 
   9   6   7      347.45      352.49     21.91 o 
  10   6   7        5.59       -0.06     14.06 o 
  11   6   7      223.12      206.32     17.88 o 
  12   6   7     1535.42     1492.24     35.48 o 
  13   6   7     2239.08     2157.12     49.23 o 
  14   6   7       60.26       49.79     22.44 o 
  15   6   7      157.81      193.97     25.24 o 
  16   6   7      230.55      243.53     27.38 o 
  17   6   7     2747.97     2816.86     73.65 o 
  18   6   7      102.12       82.73     31.17 o 
 -19   7   7     1006.43     1043.57     65.86 o 
 -18   7   7       93.28      116.52     41.09 o 
 -17   7   7       25.91       49.46     36.69 o 
 -16   7   7      292.98      324.09     69.12 o 
 -15   7   7      294.70      318.02     42.83 o 
 -14   7   7       69.07       58.49     32.69 o 
 -13   7   7     2000.71     1755.93     68.31 o 
 -12   7   7      942.99      875.00     53.39 o 
 -11   7   7     2742.02     2579.45     77.98 o 
 -10   7   7    11288.21    11254.05    195.52 o 
  -9   7   7     7791.93     7627.97    145.07 o 
  -8   7   7       15.46        0.68     24.38 o 
  -7   7   7    17239.95    17619.96    274.49 o 
  -6   7   7     1380.20     1366.50     54.99 o 
  -5   7   7    13609.86    13444.21    201.66 o 
  -4   7   7      909.00     1033.20     26.30 o 
  -3   7   7     7458.80     7748.01     89.16 o 
  -2   7   7      601.68      553.77     23.70 o 
  -1   7   7     3424.37     3368.69     50.42 o 
   0   7   7     1333.99     1395.30     32.09 o 
   1   7   7      120.00      129.39     13.21 o 
   2   7   7      434.13      443.60     16.11 o 
   3   7   7     1104.22     1088.70     25.40 o 
   4   7   7      740.45      706.50     25.66 o 
   5   7   7    14019.18    13867.39    131.41 o 
   6   7   7      221.36      273.06     16.72 o 
   7   7   7    16878.45    16559.47    155.31 o 
   8   7   7     2361.62     2334.72     55.95 o 
   9   7   7     9366.63     9245.63    112.51 o 
  10   7   7     5509.12     5306.90     84.83 o 
  11   7   7     6532.38     6377.23     77.56 o 
  12   7   7      955.57      920.80     35.61 o 
  13   7   7     1413.93     1338.17     42.40 o 
  14   7   7       36.43       29.84     23.09 o 
  15   7   7      259.31      226.18     28.16 o 
  16   7   7       38.77       57.45     24.47 o 
  17   7   7      132.15      123.09     55.53 o 
  18   7   7      297.95      347.85     40.76 o 
 -18   8   7      602.73      408.77     53.52 o 
 -17   8   7      850.66      845.75     60.21 o 
 -16   8   7     2182.83     2069.54     85.07 o 
 -15   8   7     1576.39     1616.52     72.43 o 
 -14   8   7     1745.39     1690.52     72.08 o 
 -13   8   7     1997.88     2125.38     82.84 o 
 -12   8   7      479.18      529.94     44.71 o 
 -11   8   7     1770.16     1907.77     92.86 o 
 -10   8   7     2281.64     2253.05     74.42 o 
  -9   8   7      763.13      742.37     46.69 o 
  -8   8   7     1272.39     1286.39    138.34 o 
  -7   8   7      714.42      730.88     46.10 o 
  -6   8   7      332.68      323.49     33.20 o 
  -5   8   7      139.56       96.51     34.99 o 
  -4   8   7       74.92       85.48     20.26 o 
  -3   8   7     8254.95     8204.14     95.50 o 
  -2   8   7     1478.23     1546.16     35.18 o 
  -1   8   7     6255.02     6074.12     69.45 o 
   0   8   7        0.22        9.03     12.73 o 
   1   8   7     9736.15     9109.85    106.61 o 
   2   8   7      129.43      106.39     15.10 o 
   3   8   7     7451.72     7223.18     80.36 o 
   4   8   7      399.75      355.29     20.30 o 
   5   8   7     3529.25     3401.75     48.58 o 
   6   8   7       15.41       14.07     15.63 o 
   7   8   7     2303.67     2114.99     39.27 o 
   8   8   7      156.98      148.91     20.01 o 
   9   8   7        3.69       -1.83     19.14 o 
  10   8   7      171.19      118.12     21.37 o 
  11   8   7      748.25      736.94     32.55 o 
  12   8   7        8.58      -13.69     20.24 o 
  13   8   7     2486.72     2566.95     57.86 o 
  14   8   7     2252.51     2011.48     52.99 o 
  15   8   7     2771.10     2999.98     66.03 o 
  16   8   7     2825.37     2861.21    112.18 o 
 -17   9   7     1628.16     1706.46     82.26 o 
 -16   9   7     1399.15     1435.64     77.98 o 
 -15   9   7     1781.93     1691.33    123.37 o 
 -14   9   7     1257.84     1232.27     69.29 o 
 -13   9   7     4486.77     4673.40    118.25 o 
 -12   9   7        3.25       14.80     34.09 o 
 -11   9   7     2888.38     2952.37     89.22 o 
 -10   9   7      268.69      369.13     41.36 o 
  -9   9   7       84.49       79.24     31.43 o 
  -8   9   7       22.05       14.26     28.84 o 
  -7   9   7       52.04       27.47     41.18 o 
  -6   9   7       15.12        4.80     27.09 o 
  -5   9   7      403.92      414.59     52.31 o 
  -4   9   7      136.80      122.25     31.23 o 
  -3   9   7     1749.01     1687.39     38.79 o 
  -2   9   7     4133.60     4116.21     63.01 o 
  -1   9   7      571.32      555.20     22.92 o 
   0   9   7     6890.40     6722.21     77.63 o 
   1   9   7       42.71       22.24     14.82 o 
   2   9   7     3040.35     2863.65     63.47 o 
   3   9   7      806.28      748.14     26.14 o 
   4   9   7     1447.77     1399.74     33.69 o 
   5   9   7      110.50      116.30     24.03 o 
   6   9   7       20.88       35.38     21.31 o 
   7   9   7       17.27       -5.96     21.00 o 
   8   9   7        1.92       -4.72     14.84 o 
   9   9   7      131.80      175.54     23.53 o 
  10   9   7       92.52       73.99     23.25 o 
  11   9   7     2755.52     2773.55     59.85 o 
  12   9   7      154.93      189.37     27.20 o 
  13   9   7     3490.53     3742.05     72.60 o 
  14   9   7      749.63      812.40     39.94 o 
  15   9   7     1075.00     1057.34     45.00 o 
 -15  10   7       30.30       -1.25     50.80 o 
 -14  10   7       37.13       -5.66     72.49 o 
 -13  10   7      395.14      334.10     76.14 o 
 -12  10   7     2891.65     2949.84     97.73 o 
 -11  10   7      513.95      476.03     47.87 o 
 -10  10   7     4535.52     4571.29    156.69 o 
  -9  10   7     1796.34     1779.12     72.93 o 
  -8  10   7     4335.53     4360.74    108.78 o 
  -7  10   7        4.10      -32.40     29.61 o 
  -6  10   7     9950.76     9796.94    181.61 o 
  -5  10   7        1.20        8.32     23.97 o 
  -4  10   7    14909.19    14703.73    325.33 o 
  -3  10   7     1062.28     1013.06     44.94 o 
  -2  10   7     6020.48     5857.15     81.57 o 
  -1  10   7      863.80      847.99     32.50 o 
   0  10   7      329.46      297.02     23.04 o 
   1  10   7      590.00      553.97     31.20 o 
   2  10   7     1959.85     1933.92     49.47 o 
   3  10   7     2283.14     2200.66     43.07 o 
   4  10   7     7951.65     7968.87    104.40 o 
   5  10   7      238.67      238.82     24.49 o 
   6  10   7     8452.27     8369.59    116.16 o 
   7  10   7       67.77       55.31     24.73 o 
   8  10   7     3771.61     3766.95     97.77 o 
   9  10   7      193.83      161.82     29.46 o 
  10  10   7     7480.80     7287.30    120.73 o 
  11  10   7      641.25      762.46     43.47 o 
  12  10   7     5601.41     5669.08    106.44 o 
  13  10   7      546.83      595.81     52.62 o 
  14  10   7       14.84      -24.51     25.94 o 
 -13  11   7      605.92      506.21     54.63 o 
 -12  11   7      224.67      242.42     45.44 o 
 -11  11   7       88.21        6.52     38.98 o 
 -10  11   7       92.05       79.04     50.79 o 
  -9  11   7      636.93      719.72     54.33 o 
  -8  11   7     1814.44     1783.06    160.39 o 
  -7  11   7       48.74      111.36     30.55 o 
  -6  11   7      504.39      404.87     35.62 o 
  -5  11   7       30.52       71.13     27.11 o 
  -4  11   7     2139.63     2121.33     61.51 o 
  -3  11   7      262.61      212.29     30.43 o 
  -2  11   7        4.86      -25.32     24.34 o 
  -1  11   7     1432.69     1408.22     40.83 o 
   0  11   7       50.11       84.43     21.13 o 
   1  11   7     1554.91     1550.02     43.82 o 
   2  11   7      244.98      204.46     24.24 o 
   3  11   7      353.21      362.79     32.12 o 
   4  11   7      685.51      713.01     38.56 o 
   5  11   7      941.75     1039.66     50.43 o 
   6  11   7      940.68      876.72     38.27 o 
   7  11   7      820.98      843.26     47.89 o 
   8  11   7     1135.25     1171.26     51.21 o 
   9  11   7      654.46      722.25     44.96 o 
  10  11   7      167.06      130.46     31.76 o 
  11  11   7      125.82      104.80     31.76 o 
  12  11   7       84.76       75.92     34.14 o 
 -11  12   7     1258.71     1411.21     95.00 o 
 -10  12   7     1661.55     1806.64     65.80 o 
  -9  12   7      871.36      952.79     50.56 o 
  -8  12   7     3093.82     3467.45     83.88 o 
  -7  12   7      242.80      333.96     57.94 o 
  -6  12   7     1771.61     2068.29     65.12 o 
  -5  12   7      762.85      725.91     46.00 o 
  -4  12   7      675.63      707.99     42.75 o 
  -3  12   7     1980.35     1968.67     61.63 o 
  -2  12   7      334.22      344.78     49.05 o 
  -1  12   7     6577.86     6230.75    110.34 o 
   0  12   7     1073.98      960.61     46.00 o 
   1  12   7     3923.69     4048.11     71.40 o 
   2  12   7       58.86       37.01     26.22 o 
   3  12   7     3650.25     3589.85    118.57 o 
   4  12   7      486.44      620.56     46.76 o 
   5  12   7      678.70      665.13     50.39 o 
   6  12   7     2958.29     3228.85    201.71 o 
   7  12   7      255.73      325.98     43.68 o 
   8  12   7     3345.20     3800.05    105.42 o 
   9  12   7      772.00      892.15     60.86 o 
  -7  13   7      106.12       93.57     34.17 o 
  -6  13   7        4.39      -44.33     29.55 o 
  -5  13   7      192.10      220.60     36.25 o 
  -4  13   7      412.03      503.59     42.02 o 
  -3  13   7       77.33       68.13     31.22 o 
  -2  13   7     1099.31     1203.17     66.71 o 
  -1  13   7       23.46       95.75     38.94 o 
   0  13   7     4565.41     4866.06    125.09 o 
   1  13   7      540.29      454.72     76.06 o 
   2  13   7     1465.38     1479.39     84.83 o 
   3  13   7      631.57      642.49     49.72 o 
   4  13   7      639.21      685.19     61.68 o 
   5  13   7        3.86      -57.15     39.53 o 
   6  13   7       11.25      -16.96     34.87 o 
 -22   0   8        2.27      -11.42     57.92 o 
 -20   0   8     1147.05     1291.53     95.94 o 
 -18   0   8     3987.41     4048.26    147.31 o 
 -16   0   8     6276.85     6463.59    185.29 o 
 -14   0   8    10392.81    10833.95    261.45 o 
 -12   0   8    14296.75    14737.34    327.05 o 
 -10   0   8    17706.62    18037.67    383.17 o 
  -8   0   8      823.73      747.55     33.49 o 
  -6   0   8      398.22      339.60     23.28 o 
  -4   0   8     3089.27     2894.06     64.38 o 
  -2   0   8      368.27      371.96     21.16 o 
   0   0   8     4680.23     4355.89     70.08 o 
   2   0   8      187.32      212.25     12.15 o 
   4   0   8      172.51       96.37      9.07 o 
   6   0   8     9198.41    10202.59    118.68 o 
   8   0   8    13072.04    12650.88    145.54 o 
  10   0   8      807.79      863.39     39.12 o 
  12   0   8     2102.17     2055.21     79.70 o 
  14   0   8     8530.21     8393.20    141.21 o 
  16   0   8     2309.22     2364.28     68.78 o 
  18   0   8      616.84      575.72     43.13 o 
 -22   1   8       47.62      107.74     63.40 o 
 -21   1   8       22.59       85.11     39.63 o 
 -20   1   8     2311.52     2457.08     85.03 o 
 -19   1   8     1679.51     1711.65     73.01 o 
 -18   1   8     1792.80     1860.88     70.78 o 
 -17   1   8     2594.59     2537.02     79.03 o 
 -16   1   8     5638.25     5863.73    122.85 o 
 -15   1   8       12.30       43.73     27.82 o 
 -14   1   8      718.25      672.43     41.15 o 
 -13   1   8       46.18       56.79     25.69 o 
 -12   1   8     1697.50     1653.18     44.18 o 
 -11   1   8     9240.42     8612.02    635.74 o 
 -10   1   8      258.70      288.63     26.33 o 
  -9   1   8     8978.07     8532.70    142.35 o 
  -8   1   8      580.18      480.65     22.53 o 
  -7   1   8     6412.29     6346.68     88.20 o 
  -6   1   8    21702.10    21402.72    210.93 o 
  -5   1   8     3804.32     3863.33     48.73 o 
  -4   1   8     4480.00     4222.64     51.49 o 
  -3   1   8     2156.12     1884.37     29.50 o 
  -2   1   8    50245.42    49721.01    535.82 o 
  -1   1   8      655.35      578.85     20.04 o 
   0   1   8    14355.25    14866.71    142.13 o 
   1   1   8    10045.05    10476.41    104.10 o 
   2   1   8    18503.74    18820.16    177.57 o 
   3   1   8    15747.98    15369.63    147.99 o 
   4   1   8     1573.97     1828.10     25.86 o 
   5   1   8     9373.64     9141.27     84.50 o 
   6   1   8      254.53      254.29     11.63 o 
   7   1   8    18028.04    18351.33    157.72 o 
   8   1   8     4322.57     4067.08     47.06 o 
   9   1   8     3006.72     3136.43     40.25 o 
  10   1   8    11632.36    11166.10    104.90 o 
  11   1   8      239.05      199.78     17.32 o 
  12   1   8    12210.80    12145.84    129.75 o 
  13   1   8       56.11       66.37     16.65 o 
  14   1   8     6009.81     5838.64     77.61 o 
  15   1   8      949.91      918.90     32.48 o 
  16   1   8     4492.45     4690.26     70.25 o 
  17   1   8     2105.13     2214.84     48.70 o 
  18   1   8     1397.78     1378.51     50.34 o 
  19   1   8     1423.05     1545.21     64.73 o 
 -21   2   8     2949.83     2934.16    142.01 o 
 -20   2   8      306.24      250.66     61.21 o 
 -19   2   8     6326.12     6449.38    139.35 o 
 -18   2   8      169.31      146.85     34.67 o 
 -17   2   8     5421.89     5293.21    136.35 o 
 -16   2   8       80.45       39.87     21.93 o 
 -15   2   8      651.32      652.90     63.01 o 
 -14   2   8     1755.40     1454.75    107.52 o 
 -13   2   8     4785.64     4824.00     82.17 o 
 -12   2   8      471.11      483.36     26.34 o 
 -11   2   8     7333.15     7486.57    107.63 o 
 -10   2   8     2556.72     2328.77     36.60 o 
  -9   2   8    11666.88    12100.74    127.70 o 
  -8   2   8      305.58      224.37     12.43 o 
  -7   2   8    18977.00    19444.57    193.67 o 
  -6   2   8    45421.59    46699.13    443.11 o 
  -5   2   8     3820.48     4039.71     50.25 o 
  -4   2   8     6439.47     6519.19     72.75 o 
  -3   2   8      359.36      341.37     12.37 o 
  -2   2   8        3.72       35.08      8.07 o 
  -1   2   8     3040.05     3205.31     63.94 o 
   0   2   8     3764.86     3584.96     50.73 o 
   1   2   8       10.30       22.13     11.80 o 
   2   2   8     4444.89     4515.13     53.39 o 
   3   2   8      184.42      194.48     14.33 o 
   4   2   8     6609.13     5897.84     66.93 o 
   5   2   8     1466.46     1652.80     29.48 o 
   6   2   8     6839.01     7178.75     79.80 o 
   7   2   8      981.71      885.98     20.99 o 
   8   2   8    17815.48    18102.00    157.58 o 
   9   2   8      110.70      138.28     12.18 o 
  10   2   8     4426.07     4549.92     53.87 o 
  11   2   8      513.56      508.02     19.52 o 
  12   2   8     1948.98     1952.68     40.26 o 
  13   2   8        2.57       17.67     15.70 o 
  14   2   8      862.49      823.36     31.20 o 
  15   2   8     4247.45     4246.56     65.35 o 
  16   2   8     2032.02     1858.30     45.13 o 
  17   2   8     5163.47     5245.02     90.33 o 
  18   2   8     1746.22     1861.34     71.04 o 
  19   2   8     2443.34     2468.17     83.69 o 
  20   2   8      701.53      682.34     51.54 o 
 -21   3   8      240.57      233.63     69.66 o 
 -20   3   8     3561.11     3760.23    155.90 o 
 -19   3   8      685.94      593.19     71.41 o 
 -18   3   8        7.07       -2.52     47.04 o 
 -17   3   8     1820.05     1780.93    105.03 o 
 -16   3   8       94.10      142.91     25.62 o 
 -15   3   8     4800.26     4891.94    115.65 o 
 -14   3   8      618.24      633.64     32.71 o 
 -13   3   8     1289.98     1377.25     42.69 o 
 -12   3   8     5202.61     5274.86    100.05 o 
 -11   3   8     7031.71     7056.38    103.11 o 
 -10   3   8    12012.39    11567.17    150.24 o 
  -9   3   8     1407.64     1574.44     50.87 o 
  -8   3   8     1047.37     1079.02     22.58 o 
  -7   3   8    16099.04    16295.62    164.62 o 
  -6   3   8     5710.13     5774.70     66.91 o 
  -5   3   8       23.52       19.05     13.82 o 
  -4   3   8      152.94      234.20     19.11 o 
  -3   3   8       29.52       62.94     11.42 o 
  -2   3   8      119.46      126.89     10.91 o 
  -1   3   8     1458.17     1429.48     29.39 o 
   0   3   8    19625.56    19984.84    217.72 o 
   1   3   8     1448.00     1286.43     28.98 o 
   2   3   8     3964.85     3984.61     50.09 o 
   3   3   8     7424.45     7436.89     70.84 o 
   4   3   8     1541.30     1562.26     29.27 o 
   5   3   8     6368.52     6652.26     75.71 o 
   6   3   8       11.22        8.02      9.97 o 
   7   3   8     5678.28     5542.27     67.72 o 
   8   3   8     5214.39     5135.37     85.34 o 
   9   3   8     2632.33     2579.83     42.64 o 
  10   3   8     4286.40     4094.67     57.71 o 
  11   3   8     5975.69     5678.54     73.29 o 
  12   3   8      826.91      816.74     29.28 o 
  13   3   8     3227.54     3263.53     63.89 o 
  14   3   8       34.90       19.98     20.46 o 
  15   3   8      309.64      214.82     42.33 o 
  16   3   8       91.36       82.80     30.76 o 
  17   3   8      841.79      874.41     50.28 o 
  18   3   8      182.84      180.00     93.55 o 
  19   3   8      644.13      614.52     53.30 o 
  20   3   8     2145.21     2077.75     75.78 o 
 -21   4   8     1336.20     1513.85    112.59 o 
 -20   4   8        2.51       -6.50     51.57 o 
 -19   4   8     1272.06     1275.26     97.51 o 
 -18   4   8      773.81      830.98     78.62 o 
 -17   4   8      578.67      545.29     45.57 o 
 -16   4   8     2191.64     2169.61    104.12 o 
 -15   4   8     3165.82     3149.03    116.99 o 
 -14   4   8     1179.96     1155.87     54.98 o 
 -13   4   8     1218.67     1067.10     51.50 o 
 -12   4   8      582.30      585.30     39.03 o 
 -11   4   8     2980.11     2918.78     56.82 o 
 -10   4   8      381.93      396.46     27.73 o 
  -9   4   8       21.97       29.30     13.59 o 
  -8   4   8       40.15       42.05     14.22 o 
  -7   4   8      663.21      634.72     21.01 o 
  -6   4   8     3165.82     3001.71     46.27 o 
  -5   4   8    39048.62    40091.44    335.53 o 
  -4   4   8       11.21       50.39     21.33 o 
  -3   4   8    51681.57    51775.41    430.21 o 
  -2   4   8     8950.22     8841.93     94.42 o 
  -1   4   8    41836.14    42211.36    391.50 o 
   0   4   8     5572.23     6055.25     79.42 o 
   1   4   8    19036.55    19539.43    216.11 o 
   2   4   8      125.11      103.03     13.83 o 
   3   4   8    21639.43    21981.74    209.23 o 
   4   4   8     4065.48     3977.27     44.86 o 
   5   4   8       42.89       56.91      7.60 o 
   6   4   8      358.68      289.93     23.58 o 
   7   4   8     5043.35     5165.31     65.97 o 
   8   4   8     1127.24     1101.90     28.75 o 
   9   4   8    10639.79    10483.11    115.27 o 
  10   4   8     1605.76     1519.13     83.22 o 
  11   4   8    19163.52    19062.09    193.41 o 
  12   4   8      152.90      168.68     19.10 o 
  13   4   8    13138.67    12960.62    165.63 o 
  14   4   8     1294.92     1328.92     56.10 o 
  15   4   8     4621.36     4602.43    103.91 o 
  16   4   8      503.49      403.51     39.54 o 
  17   4   8     1671.17     1818.06     68.51 o 
  18   4   8      115.58      122.32     36.54 o 
  19   4   8      737.05      614.50     49.89 o 
 -20   5   8     1461.50     1418.54    109.30 o 
 -19   5   8     3073.37     3106.35    103.17 o 
 -18   5   8     1355.39     1256.42     67.63 o 
 -17   5   8     2023.12     1939.69     75.09 o 
 -16   5   8      852.66      854.56     55.07 o 
 -15   5   8     5057.40     4920.79    115.50 o 
 -14   5   8     1036.63     1073.54    126.72 o 
 -13   5   8     3578.22     3294.27     88.12 o 
 -12   5   8     1119.53     1061.46     51.88 o 
 -11   5   8     8620.12     8499.57    155.69 o 
 -10   5   8     2268.31     2312.35     68.71 o 
  -9   5   8       73.59       43.57     24.43 o 
  -8   5   8     1756.07     1541.16     54.33 o 
  -7   5   8       16.02       18.50     19.83 o 
  -6   5   8      751.21      806.21     30.07 o 
  -5   5   8     1718.95     1713.28     29.55 o 
  -4   5   8     9082.51     9246.03     98.77 o 
  -3   5   8     1135.62     1074.53     24.92 o 
  -2   5   8      443.37      529.24     33.91 o 
  -1   5   8      859.04      905.74     23.84 o 
   0   5   8      156.44      172.21     13.39 o 
   1   5   8     1881.22     1929.28     39.22 o 
   2   5   8       66.64       79.82     11.01 o 
   3   5   8      569.15      595.04     19.69 o 
   4   5   8      240.46      260.54     13.96 o 
   5   5   8     1492.32     1514.47     63.79 o 
   6   5   8     1587.22     1684.33     34.93 o 
   7   5   8     1200.19     1246.71     34.09 o 
   8   5   8     1484.29     1522.24     35.01 o 
   9   5   8      147.22      131.26     15.02 o 
  10   5   8      103.88      115.40     15.66 o 
  11   5   8      386.34      359.58     19.91 o 
  12   5   8     1593.01     1587.14     47.71 o 
  13   5   8      255.92      282.35     22.50 o 
  14   5   8      904.56      910.84     40.92 o 
  15   5   8     2175.64     2287.93     74.88 o 
  16   5   8      828.83      867.45     52.10 o 
  17   5   8     1620.72     1623.18     70.46 o 
  18   5   8      748.04      842.97    117.21 o 
  19   5   8        1.59      -42.17     33.25 o 
 -19   6   8      140.38      105.66     40.66 o 
 -18   6   8      118.84       67.69     37.94 o 
 -17   6   8      766.06      774.37     55.65 o 
 -16   6   8      383.42      414.70     46.59 o 
 -15   6   8     2465.03     2257.64     79.16 o 
 -14   6   8      625.58      608.36     45.37 o 
 -13   6   8      387.80      382.82     41.35 o 
 -12   6   8     8982.22     8935.85    166.37 o 
 -11   6   8        0.80       23.01     26.55 o 
 -10   6   8     9098.61     9181.26    334.32 o 
  -9   6   8     5258.22     4852.83    127.51 o 
  -8   6   8    14054.54    13821.88    286.26 o 
  -7   6   8     6083.06     5911.37    231.15 o 
  -6   6   8    11759.41    11731.16    143.10 o 
  -5   6   8     3457.03     3410.37     50.77 o 
  -4   6   8     1836.54     1739.57     32.15 o 
  -3   6   8     3771.42     3844.19     52.26 o 
  -2   6   8       13.17       18.30     11.24 o 
  -1   6   8     5347.09     5121.35     65.21 o 
   0   6   8      560.08      676.44     23.86 o 
   1   6   8     1257.39     1116.94     26.27 o 
   2   6   8    13713.99    13686.14    140.37 o 
   3   6   8     1178.86     1126.21     27.49 o 
   4   6   8    42277.29    42516.67    394.78 o 
   5   6   8        4.46       22.31     11.93 o 
   6   6   8    43088.86    42072.77    355.38 o 
   7   6   8     1352.43     1365.00     31.07 o 
   8   6   8     3826.54     3781.87     52.32 o 
   9   6   8     1386.41     1289.05     35.52 o 
  10   6   8     1746.10     1633.58     82.50 o 
  11   6   8     1539.88     1491.41     40.94 o 
  12   6   8        1.01        5.56     15.79 o 
  13   6   8     1607.33     1602.70     44.15 o 
  14   6   8      560.07      516.17     30.64 o 
  15   6   8      940.62      978.76     44.65 o 
  16   6   8     3262.55     3516.37     96.59 o 
  17   6   8     1200.16     1410.41     69.60 o 
  18   6   8      851.12      915.26     73.49 o 
 -19   7   8      787.98      747.13     60.36 o 
 -18   7   8     1071.30     1029.87     64.42 o 
 -17   7   8     1787.20     1756.42     79.79 o 
 -16   7   8      908.70     1028.21    147.51 o 
 -15   7   8      218.49      169.00     37.91 o 
 -14   7   8      187.07      186.37     38.45 o 
 -13   7   8     1364.12     1464.46     65.89 o 
 -12   7   8      211.20      212.07     36.26 o 
 -11   7   8       30.25       52.96     30.13 o 
 -10   7   8      877.67      846.20     53.10 o 
  -9   7   8      129.57      131.30     34.89 o 
  -8   7   8     2401.85     2421.58     72.81 o 
  -7   7   8     2730.06     2716.18     75.87 o 
  -6   7   8     6802.83     6676.85    129.78 o 
  -5   7   8      610.32      588.44     23.48 o 
  -4   7   8     4100.75     4021.13     55.10 o 
  -3   7   8    10035.56     9816.06    108.26 o 
  -2   7   8     1798.99     1729.97     39.80 o 
  -1   7   8      344.08      349.74     19.05 o 
   0   7   8     4931.50     4940.69     58.83 o 
   1   7   8     2295.92     2447.07     38.23 o 
   2   7   8     4576.06     4484.48     60.69 o 
   3   7   8     1107.19     1218.74     34.67 o 
   4   7   8      551.46      564.56     23.44 o 
   5   7   8      902.09      896.76     29.74 o 
   6   7   8      452.32      517.05     32.31 o 
   7   7   8      600.40      585.58     22.47 o 
   8   7   8       69.56      113.81     16.26 o 
   9   7   8     1466.94     1452.47     34.18 o 
  10   7   8      506.89      545.02     36.12 o 
  11   7   8        0.53       17.89     16.85 o 
  12   7   8       54.85       32.14     20.53 o 
  13   7   8       10.28       18.13     21.04 o 
  14   7   8     1679.36     1694.46     48.22 o 
  15   7   8     1952.48     1841.38     50.94 o 
  16   7   8     3689.75     3805.79     87.52 o 
  17   7   8     1980.53     1759.78     76.45 o 
 -18   8   8      716.80      800.67     79.66 o 
 -17   8   8      153.62      128.85     43.66 o 
 -16   8   8     5318.35     5334.90    132.69 o 
 -15   8   8     1666.86     1607.03     84.69 o 
 -14   8   8     4900.53     4809.25    215.72 o 
 -13   8   8     2183.28     2262.23     81.77 o 
 -12   8   8     2210.27     2296.00     92.99 o 
 -11   8   8     1428.42     1531.65     81.49 o 
 -10   8   8     1994.58     1997.53     71.09 o 
  -9   8   8     2166.46     2214.58     73.47 o 
  -8   8   8     1464.93     1472.85     61.47 o 
  -7   8   8       90.59       68.07     28.68 o 
  -6   8   8        5.38       -3.66     26.56 o 
  -5   8   8     1870.47     1865.19     64.45 o 
  -4   8   8       32.93       40.97     14.43 o 
  -3   8   8     4998.21     5215.68     69.39 o 
  -2   8   8     1500.65     1442.85     41.70 o 
  -1   8   8     1163.66     1216.42     45.28 o 
   0   8   8     1425.78     1408.01     39.68 o 
   1   8   8     7445.30     7395.79     81.60 o 
   2   8   8     6497.78     6518.94     74.71 o 
   3   8   8     2128.36     1924.82     36.51 o 
   4   8   8      145.91      155.46     17.39 o 
   5   8   8      804.51      691.04     34.80 o 
   6   8   8     3453.23     3522.92     58.51 o 
   7   8   8     1160.39     1129.55     31.23 o 
   8   8   8      331.18      338.94     20.75 o 
   9   8   8      852.95      918.11     35.55 o 
  10   8   8     3247.66     3135.67     52.12 o 
  11   8   8     4291.99     4197.30     96.03 o 
  12   8   8     1160.34     1066.15     40.23 o 
  13   8   8      999.39      951.69     39.53 o 
  14   8   8      942.85      894.75     39.71 o 
  15   8   8      366.86      412.19     33.91 o 
  16   8   8      198.14      235.10     31.62 o 
 -16   9   8     1357.34     1683.48     81.54 o 
 -15   9   8     1502.83     1489.38     78.52 o 
 -14   9   8     1269.60     1507.62    112.84 o 
 -13   9   8     4081.71     4221.30    157.77 o 
 -12   9   8     2159.87     2146.91     81.79 o 
 -11   9   8     2248.84     2273.86     80.70 o 
 -10   9   8     1490.48     1532.02     67.05 o 
  -9   9   8     1387.85     1383.91     66.45 o 
  -8   9   8       67.80       12.08     28.91 o 
  -7   9   8       12.76      -41.32     27.55 o 
  -6   9   8      797.23      716.70     47.65 o 
  -5   9   8      874.31      897.56     53.24 o 
  -4   9   8     3412.70     3421.10     89.42 o 
  -3   9   8      272.53      340.01     26.47 o 
  -2   9   8    12250.68    12390.42    123.09 o 
  -1   9   8     2133.06     2122.50     39.33 o 
   0   9   8     9693.10     9277.08    269.63 o 
   1   9   8     6717.66     6536.78    156.64 o 
   2   9   8     2763.99     2919.64     46.50 o 
   3   9   8     1189.84     1153.17     31.71 o 
   4   9   8     1171.80     1125.95     36.44 o 
   5   9   8     3843.06     3830.30     73.58 o 
   6   9   8       26.12       21.98     21.22 o 
   7   9   8     1094.90      998.31     35.20 o 
   8   9   8     1110.17     1077.28     36.39 o 
   9   9   8     2792.51     2609.66     64.13 o 
  10   9   8     6960.38     7103.74    100.24 o 
  11   9   8      998.70      888.85     56.70 o 
  12   9   8     3814.56     4099.04     75.25 o 
  13   9   8      502.41      464.34     33.25 o 
  14   9   8     2071.20     2204.44     58.82 o 
  15   9   8       20.06       32.72     28.05 o 
 -15  10   8        8.74       18.93     43.79 o 
 -14  10   8      237.78      224.94     45.29 o 
 -13  10   8     1248.00     1102.27     67.54 o 
 -12  10   8     1041.49     1214.40     69.10 o 
 -11  10   8     1185.81     1004.07     60.37 o 
 -10  10   8     1197.36     1336.04     67.39 o 
  -9  10   8     1108.56     1043.02     71.40 o 
  -8  10   8       67.56       92.65     36.14 o 
  -7  10   8     3254.50     3312.49    187.56 o 
  -6  10   8     1397.89     1335.20     63.01 o 
  -5  10   8     1368.96     1320.74     62.11 o 
  -4  10   8     1404.49     1431.33     50.48 o 
  -3  10   8      618.09      552.68     34.80 o 
  -2  10   8      325.15      355.54     30.22 o 
  -1  10   8      138.07      134.32     20.66 o 
   0  10   8      400.73      396.71     21.89 o 
   1  10   8      706.61      651.43     39.79 o 
   2  10   8      101.74      128.18     18.18 o 
   3  10   8     1465.13     1472.34     78.40 o 
   4  10   8       16.43       40.82     21.28 o 
   5  10   8      290.23      232.21     25.06 o 
   6  10   8      135.97      117.91     34.44 o 
   7  10   8      587.85      530.80     29.69 o 
   8  10   8       48.48       43.78     27.31 o 
   9  10   8      785.20      621.46     43.29 o 
  10  10   8      239.20      343.63     34.43 o 
  11  10   8        3.34       31.69     35.05 o 
  12  10   8        1.42       19.37     29.71 o 
  13  10   8       21.81       23.80     30.28 o 
 -13  11   8     1084.36     1260.76     74.05 o 
 -12  11   8        9.58       -3.57     40.70 o 
 -11  11   8     2520.83     2493.01     91.35 o 
 -10  11   8     1136.63     1116.30     87.97 o 
  -9  11   8     6859.56     6848.99    152.11 o 
  -8  11   8      193.33      179.88     40.63 o 
  -7  11   8     3382.84     3275.94     97.05 o 
  -6  11   8      313.25      299.48     33.62 o 
  -5  11   8     3732.90     3658.48     82.14 o 
  -4  11   8      670.74      618.31     38.09 o 
  -3  11   8       35.92       63.61     26.81 o 
  -2  11   8     1944.28     1815.11     57.93 o 
  -1  11   8     1129.02     1051.41     46.95 o 
   0  11   8     2247.26     2219.66     50.81 o 
   1  11   8     5603.91     5486.71     95.41 o 
   2  11   8       16.86       10.97     25.32 o 
   3  11   8     3253.75     3257.70     63.34 o 
   4  11   8        4.63       13.65     22.53 o 
   5  11   8     9754.89     9831.11    126.11 o 
   6  11   8       20.56       12.80     26.79 o 
   7  11   8    10075.56    10003.86    130.47 o 
   8  11   8       85.48      155.32     43.69 o 
   9  11   8     2947.63     3057.16     76.99 o 
  10  11   8      933.41      832.29     46.53 o 
  11  11   8      189.65      187.88     35.29 o 
 -10  12   8      795.12      813.62     62.42 o 
  -9  12   8      365.23      389.75     40.82 o 
  -8  12   8       45.67       15.46     31.21 o 
  -7  12   8     1267.91     1345.49     56.57 o 
  -6  12   8      494.02      409.90     39.12 o 
  -5  12   8      801.36      796.64     44.68 o 
  -4  12   8     1047.79     1055.13     50.26 o 
  -3  12   8      978.85     1166.25     52.99 o 
  -2  12   8      350.85      352.81     36.05 o 
  -1  12   8     1010.51     1169.28     52.55 o 
   0  12   8      132.85      157.62     31.59 o 
   1  12   8     2681.05     2822.59     69.50 o 
   2  12   8      224.58      235.87     31.70 o 
   3  12   8      310.35      286.89     34.46 o 
   4  12   8      145.46      130.86     36.92 o 
   5  12   8      112.09      138.82     37.37 o 
   6  12   8        8.57       11.07     34.83 o 
   7  12   8      130.15      166.80     39.47 o 
   8  12   8      505.69      501.80     50.14 o 
   9  12   8      110.61      124.67     47.38 o 
  -6  13   8     1438.96     1531.10     61.41 o 
  -5  13   8       29.55        1.52     32.02 o 
  -4  13   8     1529.74     1684.33     63.33 o 
  -3  13   8     1267.45     1451.26     60.62 o 
  -2  13   8     1257.42     1322.76     57.96 o 
  -1  13   8      714.49      788.08    105.34 o 
   0  13   8     2103.25     1989.92    122.96 o 
   1  13   8      606.80      464.10     76.05 o 
   2  13   8     1849.33     1612.37    111.28 o 
   3  13   8       43.78       -0.14     36.66 o 
   4  13   8      682.02      608.47     52.25 o 
   5  13   8       11.41      -12.36     37.08 o 
 -21   0   9      685.21      666.18     73.76 o 
 -19   0   9      227.98      218.75     56.72 o 
 -17   0   9        1.38       12.89     39.18 o 
 -15   0   9     5766.08     5734.77    166.44 o 
 -13   0   9       15.71       14.77     30.93 o 
 -11   0   9      306.20      292.94     35.84 o 
  -9   0   9     3902.66     3609.56    106.60 o 
  -7   0   9     6526.79     7287.06    121.44 o 
  -5   0   9    21359.80    21148.23    299.91 o 
  -3   0   9     1592.50     1314.57     29.13 o 
  -1   0   9     6089.38     5480.15     87.05 o 
   1   0   9    20536.57    22194.74    238.49 o 
   3   0   9    18034.48    19047.18    207.53 o 
   5   0   9    37658.39    38164.43    401.48 o 
   7   0   9    16901.63    16458.12    184.04 o 
   9   0   9    22040.64    22207.29    302.33 o 
  11   0   9    10503.84    10599.12    164.79 o 
  13   0   9     9998.37    10048.20    161.40 o 
  15   0   9     2912.16     2775.47     73.08 o 
  17   0   9      975.37      912.68     49.52 o 
  19   0   9      623.96      616.14     47.03 o 
 -21   1   9     1442.48     1462.26    106.95 o 
 -20   1   9      863.05      926.93     58.81 o 
 -19   1   9     3220.46     3469.23     97.60 o 
 -18   1   9       38.02       81.42     34.37 o 
 -17   1   9     7219.49     7370.86    199.26 o 
 -16   1   9      865.12      788.00     87.47 o 
 -15   1   9     6233.16     6638.24    130.99 o 
 -14   1   9      212.72      365.60    106.83 o 
 -13   1   9    12603.58    12416.51    270.68 o 
 -12   1   9    13167.51    12207.13    897.24 o 
 -11   1   9     6653.41     6515.76    121.49 o 
 -10   1   9    10066.32    10099.62    166.52 o 
  -9   1   9      530.28      455.92     36.61 o 
  -8   1   9     6197.89     6329.17     92.48 o 
  -7   1   9       25.45       84.76     13.91 o 
  -6   1   9       67.77       52.75     13.20 o 
  -5   1   9       28.68       69.79     18.20 o 
  -4   1   9      698.69      813.79     35.08 o 
  -3   1   9    24356.75    24898.16    242.46 o 
  -2   1   9       35.01      117.14     11.29 o 
  -1   1   9     6991.23     6553.59     70.61 o 
   0   1   9      387.71      530.02     16.56 o 
   1   1   9    13793.14    13951.32    136.06 o 
   2   1   9     4183.03     4512.54     53.60 o 
   3   1   9     7049.74     6877.20     74.89 o 
   4   1   9     2815.76     2904.08     35.78 o 
   5   1   9     8501.82     8359.35     79.50 o 
   6   1   9     5437.66     5290.41     56.05 o 
   7   1   9     3173.77     3488.67     42.48 o 
   8   1   9      251.06      261.21     13.16 o 
   9   1   9     1621.44     1638.85     28.68 o 
  10   1   9      907.37      914.00     27.86 o 
  11   1   9      276.87      257.74     20.82 o 
  12   1   9       21.20       11.30     18.70 o 
  13   1   9      682.93      659.78     38.56 o 
  14   1   9      185.38      192.68     20.45 o 
  15   1   9      449.74      461.49     27.57 o 
  16   1   9      575.74      650.77     36.98 o 
  17   1   9      266.33      318.74     25.57 o 
  18   1   9     4126.88     4228.39     76.53 o 
  19   1   9     5036.52     5398.48    119.19 o 
  20   1   9      957.00     1007.62     86.02 o 
 -21   2   9     1515.32     1539.83    108.14 o 
 -20   2   9      168.49      161.18     57.11 o 
 -19   2   9     1186.69     1215.70     92.28 o 
 -18   2   9        5.60       -5.01     27.48 o 
 -17   2   9      392.24      409.71     61.94 o 
 -16   2   9      607.89      332.01    147.21 o 
 -15   2   9     1921.53     1862.14     64.08 o 
 -14   2   9     4655.50     4469.34     81.02 o 
 -13   2   9    14292.29    14230.22    185.54 o 
 -12   2   9     4168.92     4027.67    121.84 o 
 -11   2   9      212.32      221.18     20.93 o 
 -10   2   9     2374.05     2224.03     36.70 o 
  -9   2   9     4089.30     3963.43     52.85 o 
  -8   2   9     8148.77     8021.96     90.22 o 
  -7   2   9     7204.62     7225.77     82.16 o 
  -6   2   9     9056.35     9170.64     99.59 o 
  -5   2   9     5462.41     5392.00     64.20 o 
  -4   2   9      302.94      350.33     17.01 o 
  -3   2   9       60.66      131.36     15.46 o 
  -2   2   9     7150.40     7646.12     82.43 o 
  -1   2   9       48.36       68.76     10.99 o 
   0   2   9    14004.61    14485.44    141.04 o 
   1   2   9    26740.69    27435.78    254.63 o 
   2   2   9    27778.53    28100.25    260.98 o 
   3   2   9      563.24      514.64     18.69 o 
   4   2   9    30886.24    30549.63    283.82 o 
   5   2   9      422.72      409.51     16.65 o 
   6   2   9    10263.88    10403.31    109.46 o 
   7   2   9      258.07      241.15     14.87 o 
   8   2   9     2933.45     2980.88     40.06 o 
   9   2   9     1215.98     1085.71     24.88 o 
  10   2   9       21.61       41.40     11.69 o 
  11   2   9     1019.38      868.82     28.82 o 
  12   2   9      378.97      339.74     21.32 o 
  13   2   9       53.49       70.33     17.16 o 
  14   2   9     5148.77     5112.35     72.56 o 
  15   2   9        1.89       17.14     18.18 o 
  16   2   9     6640.96     6907.87     91.78 o 
  17   2   9      288.91      347.37     26.35 o 
  18   2   9     4691.54     4884.70    135.49 o 
  19   2   9      367.62      362.54     75.38 o 
 -21   3   9      768.00      932.82     90.33 o 
 -20   3   9     2358.72     2353.69    125.56 o 
 -19   3   9      734.90      580.53     71.68 o 
 -18   3   9      720.42      705.21     77.42 o 
 -17   3   9      408.36      347.11     58.27 o 
 -16   3   9      368.86      295.93     37.23 o 
 -15   3   9      412.36      482.80     41.24 o 
 -14   3   9      127.54      139.98     22.76 o 
 -13   3   9       23.10       22.81     19.97 o 
 -12   3   9     2562.07     2680.05     96.16 o 
 -11   3   9     3942.61     4009.29     70.48 o 
 -10   3   9     4678.12     4565.41     74.55 o 
  -9   3   9     9912.16     9643.69    175.46 o 
  -8   3   9    15642.66    16262.96    166.15 o 
  -7   3   9    12383.75    12627.78    132.25 o 
  -6   3   9    25156.13    25501.31    259.35 o 
  -5   3   9    11340.10    12101.16    135.52 o 
  -4   3   9    13629.38    13508.71    121.37 o 
  -3   3   9     1270.52     1203.75     21.08 o 
  -2   3   9     2561.22     2316.13     42.48 o 
  -1   3   9     1381.94     1240.58     28.96 o 
   0   3   9      235.43      277.64     25.52 o 
   1   3   9    18931.92    18779.22    208.05 o 
   2   3   9      546.07      505.30     19.29 o 
   3   3   9    11873.78    12219.96    109.65 o 
   4   3   9     3360.06     3321.21     70.22 o 
   5   3   9    20356.80    20432.13    197.97 o 
   6   3   9     1427.39     1311.08     28.98 o 
   7   3   9    19103.40    18959.87    186.97 o 
   8   3   9     7422.58     7350.20     86.06 o 
   9   3   9     1106.18     1079.97     28.94 o 
  10   3   9    13936.47    13667.91    144.05 o 
  11   3   9     5077.75     4836.38     66.72 o 
  12   3   9     7430.47     7332.83    106.46 o 
  13   3   9     2041.22     2020.91     56.13 o 
  14   3   9     4075.61     3979.29     75.34 o 
  15   3   9     6015.08     6196.75    187.28 o 
  16   3   9      184.72      250.64     29.04 o 
  17   3   9     1580.34     1734.73     68.56 o 
  18   3   9      269.39      303.24     40.69 o 
  19   3   9      388.68      372.05     43.32 o 
 -20   4   9     2277.42     2124.86    128.31 o 
 -19   4   9      198.66      172.41     60.59 o 
 -18   4   9     9446.88     8903.54    178.30 o 
 -17   4   9     1161.49     1173.42     66.57 o 
 -16   4   9    12393.79    12087.95    214.73 o 
 -15   4   9       10.61       24.77     42.79 o 
 -14   4   9     5328.64     5265.91    116.47 o 
 -13   4   9       40.77      -11.20     24.75 o 
 -12   4   9     2669.57     2755.71    121.09 o 
 -11   4   9       19.91       24.06     23.68 o 
 -10   4   9     3347.83     3353.66     96.21 o 
  -9   4   9     4907.26     4769.67     89.77 o 
  -8   4   9     1496.17     1467.86     39.52 o 
  -7   4   9     1949.58     1933.91     31.33 o 
  -6   4   9     6102.42     6227.14     72.11 o 
  -5   4   9     8355.85     8955.74     84.43 o 
  -4   4   9     9280.39     9028.92     85.34 o 
  -3   4   9    20942.32    21178.80    183.96 o 
  -2   4   9    11337.34    11376.28    118.55 o 
  -1   4   9      692.84      760.25     22.78 o 
   0   4   9    12499.56    12168.12    142.48 o 
   1   4   9     3781.96     3863.93     60.46 o 
   2   4   9     1218.68     1243.76     32.10 o 
   3   4   9     1198.40     1263.01     22.51 o 
   4   4   9        5.35        5.13      9.40 o 
   5   4   9      514.83      546.27     22.27 o 
   6   4   9     2108.46     1965.48     36.95 o 
   7   4   9     4480.49     4401.34     60.31 o 
   8   4   9     1836.96     1775.59     36.75 o 
   9   4   9      757.64      729.77     27.38 o 
  10   4   9        2.06       -7.06     14.43 o 
  11   4   9     6264.33     6226.56     80.83 o 
  12   4   9       18.61       29.01     16.99 o 
  13   4   9      917.20      870.62     38.30 o 
  14   4   9       58.64        9.80     21.14 o 
  15   4   9      378.88      409.28     43.16 o 
  16   4   9      110.76        4.38     31.11 o 
  17   4   9       49.14       25.28     33.14 o 
  18   4   9      519.90      498.46     46.39 o 
  19   4   9      139.43      127.12     37.44 o 
 -20   5   9       30.05       48.93     62.54 o 
 -19   5   9       16.97       -8.43     38.94 o 
 -18   5   9      293.35      278.96     43.93 o 
 -17   5   9     1252.24     1292.50     66.31 o 
 -16   5   9     1864.35     1784.49    120.50 o 
 -15   5   9     1041.00      966.08    103.79 o 
 -14   5   9       47.66       63.58     30.33 o 
 -13   5   9       44.51       44.55     39.20 o 
 -12   5   9       12.52      -35.74     26.14 o 
 -11   5   9      357.68      332.21     57.21 o 
 -10   5   9      178.55      205.49     59.01 o 
  -9   5   9      462.92      389.43     34.32 o 
  -8   5   9     7336.25     7164.95    134.15 o 
  -7   5   9      271.87      236.43     51.38 o 
  -6   5   9     4749.66     4681.89     57.42 o 
  -5   5   9      182.01      182.42     21.28 o 
  -4   5   9    13452.08    13406.91    137.24 o 
  -3   5   9      269.32      333.73     30.47 o 
  -2   5   9    19999.21    19815.95    201.94 o 
  -1   5   9     5506.62     5811.97     70.68 o 
   0   5   9     7253.81     6965.12     81.88 o 
   1   5   9     5552.89     5732.36     79.89 o 
   2   5   9     1925.86     1949.20     35.23 o 
   3   5   9     2839.30     2908.75     42.30 o 
   4   5   9       82.20       94.12     10.55 o 
   5   5   9     1660.26     1794.20     35.86 o 
   6   5   9    15989.67    15438.28    158.91 o 
   7   5   9    10968.44    10944.31    120.42 o 
   8   5   9    16590.37    15894.36    164.91 o 
   9   5   9     1066.22     1053.57     31.81 o 
  10   5   9    14962.57    14563.47    155.49 o 
  11   5   9       75.39       80.33     21.00 o 
  12   5   9     5235.05     5227.25    128.96 o 
  13   5   9     2472.03     2474.70     58.96 o 
  14   5   9     3599.99     3501.63     90.59 o 
  15   5   9     1994.24     2030.35     71.54 o 
  16   5   9     2275.41     2264.11     80.73 o 
  17   5   9     2041.71     1942.29    109.59 o 
  18   5   9       34.40       28.98     38.00 o 
 -19   6   9     1624.72     1683.40     78.25 o 
 -18   6   9      455.67      456.05     62.62 o 
 -17   6   9      383.60      388.84     47.50 o 
 -16   6   9      304.38      236.99     41.18 o 
 -15   6   9     3575.48     3261.62     95.09 o 
 -14   6   9     1035.43      968.71     56.88 o 
 -13   6   9     2712.04     2500.27     79.70 o 
 -12   6   9     2190.29     2198.28     74.63 o 
 -11   6   9    16943.18    16640.65    268.60 o 
 -10   6   9     1201.88     1219.17     85.37 o 
  -9   6   9     5977.65     5969.68    122.72 o 
  -8   6   9     1698.97     1759.69     96.05 o 
  -7   6   9    12537.42    12717.15    209.69 o 
  -6   6   9     2237.09     2368.25     68.09 o 
  -5   6   9      570.35      541.89     20.20 o 
  -4   6   9      832.03      874.26     24.65 o 
  -3   6   9     1391.99     1300.80     41.50 o 
  -2   6   9      188.51      222.87     15.71 o 
  -1   6   9      362.84      359.48     18.24 o 
   0   6   9     2286.95     2239.28     61.52 o 
   1   6   9      455.10      560.06     21.23 o 
   2   6   9     4984.71     4935.50     96.26 o 
   3   6   9     3916.81     3799.92     56.95 o 
   4   6   9     5040.03     5017.83     79.94 o 
   5   6   9      103.60      117.86     20.04 o 
   6   6   9       36.82       69.04     21.77 o 
   7   6   9     1798.88     1756.28     39.49 o 
   8   6   9      632.86      567.26     24.98 o 
   9   6   9      390.95      358.82     22.61 o 
  10   6   9      432.13      425.68     24.13 o 
  11   6   9        7.21       17.26     17.40 o 
  12   6   9        3.93        3.75     10.57 o 
  13   6   9      334.69      315.43     29.96 o 
  14   6   9      524.57      634.33     61.82 o 
  15   6   9     4801.30     4870.76    114.27 o 
  16   6   9       43.67       56.56     36.17 o 
  17   6   9     2577.05     2474.82     85.53 o 
 -18   7   9        5.91        1.59     38.40 o 
 -17   7   9     1299.62     1265.98     72.14 o 
 -16   7   9       31.21       24.25     37.53 o 
 -15   7   9     1580.66     1553.24     71.27 o 
 -14   7   9      498.14      524.73     47.33 o 
 -13   7   9     1936.56     1893.96     89.37 o 
 -12   7   9     7563.54     7307.46    247.32 o 
 -11   7   9      732.20      704.57     71.96 o 
 -10   7   9     2290.84     2205.76     73.32 o 
  -9   7   9     3281.07     3313.81    120.67 o 
  -8   7   9       69.68       17.79     26.39 o 
  -7   7   9       49.49       54.17     39.45 o 
  -6   7   9       75.92       88.51     34.63 o 
  -5   7   9        3.89        6.22     23.66 o 
  -4   7   9      244.75      263.91     16.89 o 
  -3   7   9      258.61      257.86     17.41 o 
  -2   7   9     3358.46     3317.40     52.50 o 
  -1   7   9     4335.09     4368.76     61.81 o 
   0   7   9     5411.51     5361.01     63.15 o 
   1   7   9     8490.98     8450.46     88.49 o 
   2   7   9     3662.70     3623.74     53.61 o 
   3   7   9    13961.49    13774.71    145.01 o 
   4   7   9      829.76      763.53     62.99 o 
   5   7   9     9166.66     8754.38    120.41 o 
   6   7   9       54.80       52.05     16.25 o 
   7   7   9     4609.89     4416.00     68.88 o 
   8   7   9     4522.56     4160.99     64.26 o 
   9   7   9      248.48      243.15     21.85 o 
  10   7   9     2364.19     2306.83     48.08 o 
  11   7   9      275.32      272.03     28.16 o 
  12   7   9      597.67      542.19     39.04 o 
  13   7   9      260.33      322.86     33.34 o 
  14   7   9       95.22       58.45     27.56 o 
  15   7   9     2048.88     1992.99     78.28 o 
  16   7   9      219.66      169.04     41.07 o 
  17   7   9     5360.68     5686.99    151.74 o 
 -17   8   9      127.27      201.57    138.27 o 
 -16   8   9     5033.30     5454.54    164.19 o 
 -15   8   9       46.79       66.04     38.00 o 
 -14   8   9      795.37      830.82     56.48 o 
 -13   8   9        1.56       14.96     34.29 o 
 -12   8   9     1932.81     1954.06    115.92 o 
 -11   8   9     3159.00     2885.32     88.17 o 
 -10   8   9      791.88      816.43     51.86 o 
  -9   8   9     1492.03     1455.17     63.89 o 
  -8   8   9     1673.34     1547.69     63.66 o 
  -7   8   9     2916.22     3059.63     85.25 o 
  -6   8   9     7308.41     7388.88    145.49 o 
  -5   8   9     4529.72     4787.52    107.82 o 
  -4   8   9       65.83       42.13     27.70 o 
  -3   8   9     7934.28     7947.30     95.12 o 
  -2   8   9     2779.22     2672.22     47.61 o 
  -1   8   9     2530.83     2451.82     46.07 o 
   0   8   9        3.89       -6.51     13.69 o 
   1   8   9     1094.84     1103.56     30.00 o 
   2   8   9      500.93      548.21     22.68 o 
   3   8   9      389.12      393.71     23.58 o 
   4   8   9      539.90      503.99     30.12 o 
   5   8   9      239.22      273.82     27.57 o 
   6   8   9      997.32     1016.35     38.52 o 
   7   8   9     1872.16     2038.42     45.09 o 
   8   8   9      544.95      549.07     27.49 o 
   9   8   9     3632.97     3665.35     69.43 o 
  10   8   9      435.29      505.46     29.59 o 
  11   8   9    12348.78    12572.53    150.24 o 
  12   8   9        7.28       14.60     21.47 o 
  13   8   9     5679.05     5475.10    100.91 o 
  14   8   9     1709.13     1895.98     61.33 o 
  15   8   9      561.86      552.11     53.61 o 
 -16   9   9       38.78       82.61     53.82 o 
 -15   9   9     2929.96     3018.38    100.84 o 
 -14   9   9       16.76       28.81     39.50 o 
 -13   9   9     1607.34     1655.99     75.58 o 
 -12   9   9     1447.24     1435.88     70.69 o 
 -11   9   9       88.88      100.32     46.51 o 
 -10   9   9     1018.98      942.73     77.59 o 
  -9   9   9      205.30      199.67     37.55 o 
  -8   9   9     1585.27     1624.44     67.78 o 
  -7   9   9      506.57      477.00     44.18 o 
  -6   9   9     4172.07     3846.46     98.88 o 
  -5   9   9     2291.71     2296.69     76.44 o 
  -4   9   9     5662.99     5499.18    120.26 o 
  -3   9   9     8001.65     7821.51    151.39 o 
  -2   9   9     1724.64     1748.65     52.35 o 
  -1   9   9     1109.98     1069.53     30.37 o 
   0   9   9      411.67      355.10     26.80 o 
   1   9   9       92.90      118.53     17.37 o 
   2   9   9      950.34      903.48     29.34 o 
   3   9   9       16.41       22.99     18.08 o 
   4   9   9     2021.90     2057.88     50.14 o 
   5   9   9      511.00      462.65     31.34 o 
   6   9   9     1067.81     1081.67     79.68 o 
   7   9   9        9.30        7.44     19.69 o 
   8   9   9      870.55      955.40     36.72 o 
   9   9   9      320.71      278.65     25.88 o 
  10   9   9     1203.32     1314.18     67.80 o 
  11   9   9      569.11      559.14     38.91 o 
  12   9   9     2799.39     2748.23     61.66 o 
  13   9   9       22.83        5.78     24.99 o 
  14   9   9      695.12      683.42     69.80 o 
 -14  10   9      248.95      269.38     49.68 o 
 -13  10   9      346.34      341.65     49.02 o 
 -12  10   9     2261.72     2469.51     91.98 o 
 -11  10   9        4.41       59.10     69.37 o 
 -10  10   9      518.05      462.62     48.13 o 
  -9  10   9       27.19       20.48     34.13 o 
  -8  10   9     5047.67     5104.07    123.78 o 
  -7  10   9      297.08      389.14     44.32 o 
  -6  10   9      141.76      148.67     35.59 o 
  -5  10   9      353.16      342.72     41.92 o 
  -4  10   9      122.62      129.01     28.23 o 
  -3  10   9     1701.02     1713.41     54.09 o 
  -2  10   9     7449.24     7438.15    118.72 o 
  -1  10   9     1729.68     1766.77     38.99 o 
   0  10   9     4454.73     4355.85     69.01 o 
   1  10   9     1117.53     1206.91     33.81 o 
   2  10   9     8405.55     8481.85    109.36 o 
   3  10   9       44.72       54.67     21.19 o 
   4  10   9     4605.40     4450.79     73.80 o 
   5  10   9     1502.67     1447.48     51.73 o 
   6  10   9     6622.67     6383.34     93.55 o 
   7  10   9     2212.07     2236.67     52.16 o 
   8  10   9      403.60      367.52     33.59 o 
   9  10   9     1204.78     1234.93     53.40 o 
  10  10   9      273.46      228.36     33.92 o 
  11  10   9     1181.13     1352.39     55.65 o 
  12  10   9      647.06      775.49     46.34 o 
  13  10   9      240.72      298.78     38.80 o 
 -12  11   9     4684.08     5070.99    132.84 o 
 -11  11   9      235.86      260.25     48.63 o 
 -10  11   9     4348.31     4401.92    119.98 o 
  -9  11   9      118.06      165.92     42.39 o 
  -8  11   9     4029.43     4360.75    118.03 o 
  -7  11   9        8.44       10.26     34.68 o 
  -6  11   9     4863.74     4873.80     97.28 o 
  -5  11   9      217.38      270.35     36.66 o 
  -4  11   9      874.90      818.83     61.17 o 
  -3  11   9     1950.74     1955.76    108.94 o 
  -2  11   9      443.13      428.88     35.09 o 
  -1  11   9      198.44      175.37     28.23 o 
   0  11   9      290.40      352.71     27.03 o 
   1  11   9       80.82      121.66     27.27 o 
   2  11   9      111.49       61.20     22.97 o 
   3  11   9      357.55      330.87     28.84 o 
   4  11   9      199.51      178.01     26.49 o 
   5  11   9        7.84       35.33     23.32 o 
   6  11   9       63.24       57.00     25.62 o 
   7  11   9       49.99       92.05     25.76 o 
   8  11   9      460.36      464.91     33.84 o 
   9  11   9        4.17      -32.10     27.81 o 
  10  11   9       64.19       73.85     31.30 o 
  11  11   9        8.79      -10.46     31.58 o 
 -10  12   9       81.34       81.42     46.80 o 
  -9  12   9       26.99       50.85     40.58 o 
  -8  12   9      125.18      150.92     36.04 o 
  -7  12   9      857.38      884.32     48.71 o 
  -6  12   9     1597.45     1627.37     61.99 o 
  -5  12   9     1420.84     1362.79     84.94 o 
  -4  12   9      159.72      202.06     33.50 o 
  -3  12   9     3138.35     2798.67     72.90 o 
  -2  12   9     1465.21     1569.39     58.95 o 
  -1  12   9     2154.91     2182.48     65.45 o 
   0  12   9      370.86      308.05     45.06 o 
   1  12   9     5260.00     5256.64    129.30 o 
   2  12   9     1956.72     2057.24     67.11 o 
   3  12   9      525.45      549.07     39.38 o 
   4  12   9      122.90      119.05     30.94 o 
   5  12   9      387.85      377.86     44.71 o 
   6  12   9     1448.45     1579.97    149.67 o 
   7  12   9     1694.54     1661.25     60.53 o 
   8  12   9        6.46        1.78     32.34 o 
  -5  13   9     1079.73      976.39     52.75 o 
  -4  13   9      959.95     1035.22     52.87 o 
  -3  13   9      671.02      634.40     44.85 o 
  -2  13   9     4467.54     4511.60    121.63 o 
  -1  13   9     1322.53     1334.61    147.30 o 
   0  13   9     2186.59     2288.61    126.19 o 
   1  13   9      852.44      793.42     86.19 o 
   2  13   9      266.45      262.54     71.68 o 
   3  13   9      677.85      635.80     51.62 o 
 -20   0  10     2620.43     2725.40    128.47 o 
 -18   0  10    13909.39    14287.87    346.23 o 
 -16   0  10    16957.12    17582.99    400.07 o 
 -14   0  10     6153.38     6471.18    180.49 o 
 -12   0  10      438.83      351.39     41.42 o 
 -10   0  10     2027.95     2097.67     80.16 o 
  -8   0  10    43991.16    44964.12    618.39 o 
  -6   0  10    18893.12    19007.78    275.23 o 
  -4   0  10     9706.79     9029.93    112.81 o 
  -2   0  10    21185.83    21915.39    296.35 o 
   0   0  10    20231.79    19594.60    266.19 o 
   2   0  10     4560.98     5107.05     88.38 o 
   4   0  10     2429.78     2729.22     42.78 o 
   6   0  10     2475.17     2419.22     44.70 o 
   8   0  10     1343.12     1307.42     58.49 o 
  10   0  10     4335.58     4229.69     85.81 o 
  12   0  10      312.65      282.31     28.83 o 
  14   0  10      201.19      163.84     28.54 o 
  16   0  10     1621.07     1583.75     62.90 o 
  18   0  10     4479.06     4581.75    160.87 o 
 -21   1  10      115.98      155.30     64.17 o 
 -20   1  10       32.21       22.02     50.81 o 
 -19   1  10      277.80      311.52     71.12 o 
 -18   1  10       20.15      -13.96     31.65 o 
 -17   1  10      286.71      267.54     40.06 o 
 -16   1  10      133.20      142.98     33.37 o 
 -15   1  10      108.25       92.46     29.47 o 
 -14   1  10      133.36      159.12     29.80 o 
 -13   1  10        2.59       30.95     21.22 o 
 -12   1  10     2298.00     2325.10     67.94 o 
 -11   1  10     1393.24     1251.42     50.12 o 
 -10   1  10     2616.08     2215.74    117.88 o 
  -9   1  10     1183.22     1053.55     33.77 o 
  -8   1  10     6315.01     6088.88     73.83 o 
  -7   1  10     1770.83     1760.57     32.47 o 
  -6   1  10     1943.32     1969.54     34.04 o 
  -5   1  10      758.69      709.18     21.03 o 
  -4   1  10     5386.89     5118.17     62.36 o 
  -3   1  10     1031.25     1079.18     40.35 o 
  -2   1  10     1447.83     1438.91     30.89 o 
  -1   1  10    11888.20    12202.45    142.38 o 
   0   1  10     2965.12     2982.04     61.71 o 
   1   1  10    33367.79    33872.71    311.45 o 
   2   1  10     5940.29     5818.67     66.51 o 
   3   1  10     2877.07     2926.11     40.99 o 
   4   1  10     5132.60     4985.88     60.02 o 
   5   1  10     4998.64     4997.23     54.17 o 
   6   1  10    16400.02    16335.68    143.67 o 
   7   1  10      461.49      545.15     17.23 o 
   8   1  10     7153.16     7387.11     75.32 o 
   9   1  10     1062.47      923.81     29.02 o 
  10   1  10    12237.50    12334.32    131.97 o 
  11   1  10       86.23      106.85     17.40 o 
  12   1  10     2316.23     2435.46     47.25 o 
  13   1  10     1155.45     1119.02     34.74 o 
  14   1  10     1949.89     2088.79     57.39 o 
  15   1  10     7978.85     7865.12     99.55 o 
  16   1  10       12.13      -10.20     19.26 o 
  17   1  10     5443.96     5725.88     84.14 o 
  18   1  10     1358.02     1461.75     45.85 o 
  19   1  10      909.74      912.74     72.64 o 
 -21   2  10      774.87      792.28     84.31 o 
 -20   2  10      648.84      616.88     77.97 o 
 -19   2  10      169.77      107.62     52.53 o 
 -18   2  10      405.04      419.65     62.89 o 
 -17   2  10      282.18      334.76     56.58 o 
 -16   2  10      145.26      127.91     31.32 o 
 -15   2  10     3445.97     3435.16    108.87 o 
 -14   2  10      512.05      483.35     30.33 o 
 -13   2  10    13654.99    14428.22    317.77 o 
 -12   2  10      786.81      718.67     45.45 o 
 -11   2  10    14062.32    14449.12    236.34 o 
 -10   2  10     2361.31     2279.53     71.30 o 
  -9   2  10    15463.26    15786.01    164.02 o 
  -8   2  10     3145.29     3191.50     46.12 o 
  -7   2  10     3506.44     3704.55     50.67 o 
  -6   2  10      320.29      319.47     14.94 o 
  -5   2  10       46.53       50.63     13.43 o 
  -4   2  10    24951.37    24384.41    239.94 o 
  -3   2  10      631.11      692.34     20.75 o 
  -2   2  10    10332.01    10639.03    110.63 o 
  -1   2  10     7145.55     7464.95     80.87 o 
   0   2  10    13378.69    13343.89    132.77 o 
   1   2  10    21594.25    21722.46    226.40 o 
   2   2  10     5538.81     5738.84     66.93 o 
   3   2  10     1551.62     1454.38     28.63 o 
   4   2  10    10308.37     9892.74    104.68 o 
   5   2  10     1914.94     2018.80     34.82 o 
   6   2  10     6222.30     6228.79     74.36 o 
   7   2  10      574.26      574.74     21.25 o 
   8   2  10      369.42      360.22     17.93 o 
   9   2  10      188.38      182.18     14.01 o 
  10   2  10     1208.68     1231.15     33.62 o 
  11   2  10      617.11      563.53     28.04 o 
  12   2  10     4278.22     4259.01     63.96 o 
  13   2  10      245.79      298.17     22.52 o 
  14   2  10    10990.55    10723.09    123.74 o 
  15   2  10     1553.61     1524.86     41.19 o 
  16   2  10     4045.42     4001.25     67.14 o 
  17   2  10      256.08      247.04     26.29 o 
  18   2  10     1566.04     1591.50     68.29 o 
  19   2  10       16.50       12.87     33.43 o 
 -21   3  10     3889.92     4384.83    175.11 o 
 -20   3  10      355.23      328.42     70.81 o 
 -19   3  10     3971.90     3834.25    154.60 o 
 -18   3  10      700.14      672.24     73.14 o 
 -17   3  10     7402.55     6915.59    209.08 o 
 -16   3  10      629.31      542.00     87.81 o 
 -15   3  10     1807.55     1857.57     67.67 o 
 -14   3  10     2660.05     2817.97     84.89 o 
 -13   3  10      185.83      213.05     31.34 o 
 -12   3  10     6870.50     6970.26    105.64 o 
 -11   3  10        0.98       11.23     17.46 o 
 -10   3  10      468.35      429.98     24.15 o 
  -9   3  10      669.59      672.45     37.79 o 
  -8   3  10     1443.23     1368.58     28.58 o 
  -7   3  10     7304.19     7657.18     87.34 o 
  -6   3  10     1902.81     1974.59     33.62 o 
  -5   3  10    11228.81    11494.49    122.28 o 
  -4   3  10     1256.95     1325.68     27.15 o 
  -3   3  10    33878.45    34761.10    293.78 o 
  -2   3  10    11329.96    11114.61    116.13 o 
  -1   3  10    11847.08    11874.41    138.56 o 
   0   3  10     1220.18     1229.05     33.58 o 
   1   3  10     3682.42     3355.59     46.26 o 
   2   3  10     1871.75     1970.11     34.01 o 
   3   3  10      791.66      687.03     23.10 o 
   4   3  10      185.41      234.58     15.09 o 
   5   3  10     3811.74     3783.33     83.61 o 
   6   3  10      376.76      382.49     18.22 o 
   7   3  10      361.73      420.45     25.39 o 
   8   3  10     8120.26     8209.81     94.73 o 
   9   3  10      942.11      871.87     28.29 o 
  10   3  10       29.63       15.28     14.47 o 
  11   3  10    10016.02     9556.86    208.89 o 
  12   3  10      595.10      638.96     42.21 o 
  13   3  10     4305.32     4457.05     79.56 o 
  14   3  10       21.00       34.98     22.69 o 
  15   3  10     1655.69     1822.60     75.23 o 
  16   3  10       17.16      -40.29     34.34 o 
  17   3  10      678.83      676.45     49.77 o 
  18   3  10      924.49     1080.63     60.41 o 
  19   3  10     1732.76     1809.38     73.06 o 
 -20   4  10     1593.24     1460.12    108.18 o 
 -19   4  10      536.98      384.54     74.22 o 
 -18   4  10      911.71      936.26    105.23 o 
 -17   4  10      392.23      331.80     44.21 o 
 -16   4  10      153.42       99.05     35.31 o 
 -15   4  10       91.32       58.27     31.67 o 
 -14   4  10      669.54      571.15     44.22 o 
 -13   4  10     1726.00     1700.76     63.94 o 
 -12   4  10       86.47       51.16     27.45 o 
 -11   4  10     3409.66     3245.53     83.69 o 
 -10   4  10      663.91      542.20     47.53 o 
  -9   4  10       19.99       10.91     36.06 o 
  -8   4  10      160.23      180.58     26.85 o 
  -7   4  10     6072.66     5946.19     84.94 o 
  -6   4  10     2151.09     2238.39     35.65 o 
  -5   4  10    14944.46    15059.06    141.07 o 
  -4   4  10     2032.40     2093.56     29.59 o 
  -3   4  10     1967.47     1800.97     27.63 o 
  -2   4  10      461.45      358.31     16.48 o 
  -1   4  10     1020.52      966.30     24.77 o 
   0   4  10        5.26       36.85     12.69 o 
   1   4  10      154.24      138.18     14.76 o 
   2   4  10      843.91      822.97     24.37 o 
   3   4  10      500.74      449.17     20.74 o 
   4   4  10      693.00      650.93     23.43 o 
   5   4  10    13971.50    13795.92    143.03 o 
   6   4  10       13.09       24.73     13.36 o 
   7   4  10    12189.80    11948.88    128.42 o 
   8   4  10      476.83      504.56     22.52 o 
   9   4  10    16743.47    16705.38    172.35 o 
  10   4  10      499.27      499.99     23.78 o 
  11   4  10     8844.28     8834.82    105.29 o 
  12   4  10      205.38      220.08     25.24 o 
  13   4  10     2464.09     2489.27     59.01 o 
  14   4  10      239.00      300.61     29.49 o 
  15   4  10       41.86       41.45     23.86 o 
  16   4  10       34.06       30.21     31.13 o 
  17   4  10       33.21       37.24     33.25 o 
  18   4  10      177.37      186.12     40.37 o 
 -20   5  10      174.14       91.73     67.74 o 
 -19   5  10     5288.79     5477.66    380.76 o 
 -18   5  10      172.29      156.65     40.46 o 
 -17   5  10     5426.31     5395.78    130.32 o 
 -16   5  10      687.83      673.91     51.68 o 
 -15   5  10     6187.17     6206.90    206.79 o 
 -14   5  10     2160.92     2183.40     75.63 o 
 -13   5  10      790.88      740.96     47.08 o 
 -12   5  10     3163.58     3148.01     86.14 o 
 -11   5  10     1303.90     1287.16     57.52 o 
 -10   5  10     5343.13     5291.39    113.86 o 
  -9   5  10     8096.81     7955.96    147.79 o 
  -8   5  10     3061.25     3166.27     80.70 o 
  -7   5  10    17886.45    17710.09    274.01 o 
  -6   5  10     7042.91     6937.18     79.34 o 
  -5   5  10    15066.00    14665.89    149.26 o 
  -4   5  10      694.06      798.34     23.82 o 
  -3   5  10    14538.22    14041.63    144.63 o 
  -2   5  10     1960.38     1934.57     35.88 o 
  -1   5  10      486.11      413.11     18.60 o 
   0   5  10     3209.59     3041.78     52.62 o 
   1   5  10     3347.76     3320.72     56.35 o 
   2   5  10      739.80      699.39     21.73 o 
   3   5  10      189.96      240.56     13.31 o 
   4   5  10     3179.69     3311.70     50.84 o 
   5   5  10     1013.14     1076.31     31.04 o 
   6   5  10     4126.95     4164.95     60.42 o 
   7   5  10     4557.50     4537.46     64.63 o 
   8   5  10      908.23      925.27     29.84 o 
   9   5  10       11.56       15.33     16.09 o 
  10   5  10     2059.03     2049.97     55.80 o 
  11   5  10      313.28      352.86     23.43 o 
  12   5  10     1906.91     1859.57     43.61 o 
  13   5  10       25.07       35.58     23.05 o 
  14   5  10       66.24      115.70     26.26 o 
  15   5  10      231.54      294.18     56.13 o 
  16   5  10       64.36       18.80     52.33 o 
  17   5  10      102.71      121.96     39.34 o 
  18   5  10      120.84       96.98     40.18 o 
 -19   6  10      210.92      260.16     51.98 o 
 -18   6  10      271.70      256.96     56.88 o 
 -17   6  10        6.17      -35.25     38.12 o 
 -16   6  10      528.71      551.39     49.83 o 
 -15   6  10      205.68      228.75     39.75 o 
 -14   6  10       28.45      -12.32     33.31 o 
 -13   6  10      511.40      574.38     45.64 o 
 -12   6  10      518.48      583.65     44.87 o 
 -11   6  10       81.21       73.81     31.22 o 
 -10   6  10     1050.46     1032.28     53.25 o 
  -9   6  10      996.93      830.17    109.24 o 
  -8   6  10     6191.21     6109.46    124.53 o 
  -7   6  10      543.22      521.03     37.46 o 
  -6   6  10     1119.78     1021.33     73.37 o 
  -5   6  10      243.50      267.23     16.00 o 
  -4   6  10      608.82      583.48     37.89 o 
  -3   6  10       69.87       87.38     20.56 o 
  -2   6  10     5017.68     5011.08     66.10 o 
  -1   6  10     1373.80     1327.39     37.53 o 
   0   6  10     8058.41     8260.70    102.16 o 
   1   6  10       42.09       54.77     16.41 o 
   2   6  10    21813.13    21814.66    213.53 o 
   3   6  10      159.90      221.33     27.50 o 
   4   6  10    20238.09    20243.99    202.80 o 
   5   6  10     3038.42     3110.77     51.50 o 
   6   6  10     4496.01     4360.15     63.67 o 
   7   6  10      653.33      616.70     32.18 o 
   8   6  10     1881.54     1790.20     40.85 o 
   9   6  10      173.77      206.61     20.59 o 
  10   6  10     2021.31     1926.63     56.90 o 
  11   6  10     1183.99     1165.24     37.21 o 
  12   6  10     5884.37     5833.92    142.51 o 
  13   6  10      826.89      783.47     54.02 o 
  14   6  10     9738.49     9686.42    176.44 o 
  15   6  10      375.43      458.52     46.12 o 
  16   6  10     5598.10     5704.77    194.02 o 
  17   6  10      137.44      135.59     41.36 o 
 -18   7  10      404.35      393.98     53.90 o 
 -17   7  10      192.78      182.21     43.82 o 
 -16   7  10      690.79      628.39     53.71 o 
 -15   7  10     1363.07     1441.88     73.34 o 
 -14   7  10     6556.51     6696.09    218.74 o 
 -13   7  10      113.15       76.84     34.57 o 
 -12   7  10    13956.58    13673.88    237.13 o 
 -11   7  10     2511.48     2479.71     80.52 o 
 -10   7  10     6287.93     6286.63    188.17 o 
  -9   7  10     2600.24     2458.28     77.56 o 
  -8   7  10     1116.41     1166.53     56.09 o 
  -7   7  10      129.29      154.68     41.95 o 
  -6   7  10     3662.05     3660.76    114.54 o 
  -5   7  10     1400.55     1301.42     56.17 o 
  -4   7  10      288.11      239.65     17.16 o 
  -3   7  10      303.59      280.58     19.02 o 
  -2   7  10        7.66       15.31     14.63 o 
  -1   7  10     2213.84     2155.16     50.20 o 
   0   7  10     5034.93     4983.18     69.32 o 
   1   7  10     3868.40     3737.76     51.13 o 
   2   7  10     6204.22     6367.04     79.66 o 
   3   7  10     1386.09     1405.19     41.90 o 
   4   7  10     6129.14     6017.94     92.32 o 
   5   7  10     1041.79      989.28     31.92 o 
   6   7  10     5948.86     5928.11    132.27 o 
   7   7  10      500.65      553.28     26.49 o 
   8   7  10     3894.71     3714.94     61.16 o 
   9   7  10       31.17       52.18     19.43 o 
  10   7  10      470.86      414.31     25.74 o 
  11   7  10      817.64      752.25     43.42 o 
  12   7  10      797.39      714.42     38.53 o 
  13   7  10     1950.07     1971.14     59.46 o 
  14   7  10      314.04      227.74     40.68 o 
  15   7  10     2223.23     2326.58    101.40 o 
  16   7  10        8.51        9.60     38.19 o 
 -17   8  10      112.44      107.79     43.40 o 
 -16   8  10     3774.40     3896.31    121.07 o 
 -15   8  10       96.70      134.77     72.23 o 
 -14   8  10     1032.13     1015.81     62.63 o 
 -13   8  10       12.49        3.52     33.99 o 
 -12   8  10      404.44      374.11     49.09 o 
 -11   8  10       89.52       95.61     36.06 o 
 -10   8  10       35.61       38.86     33.98 o 
  -9   8  10        2.41      -37.31     29.17 o 
  -8   8  10     2229.57     2305.69     76.66 o 
  -7   8  10       22.21        8.39     29.15 o 
  -6   8  10     4843.28     4747.47    205.40 o 
  -5   8  10     2188.69     2101.89     95.09 o 
  -4   8  10     4213.31     4005.69    181.72 o 
  -3   8  10     2064.90     2119.16     42.39 o 
  -2   8  10     4056.69     3869.24     59.63 o 
  -1   8  10     2218.05     2229.80     45.25 o 
   0   8  10     7312.88     6917.86    104.81 o 
   1   8  10     2089.29     2081.08     38.67 o 
   2   8  10      855.27      783.30     36.76 o 
   3   8  10      718.80      701.43     33.00 o 
   4   8  10      153.23      122.11     23.24 o 
   5   8  10     9586.51     9307.48    130.48 o 
   6   8  10      446.62      536.19     26.83 o 
   7   8  10     3027.81     3148.94     62.85 o 
   8   8  10        9.22       37.21     19.00 o 
   9   8  10     1269.43     1268.15     40.03 o 
  10   8  10     1335.27     1402.52     42.16 o 
  11   8  10     3323.39     3112.07     71.73 o 
  12   8  10      663.91      705.95     60.21 o 
  13   8  10     1843.40     1694.46     56.94 o 
  14   8  10      954.98      889.71     57.34 o 
  15   8  10       14.39      -24.23     37.49 o 
 -15   9  10      284.05      338.77     51.16 o 
 -14   9  10      235.78      150.34     70.31 o 
 -13   9  10      177.02      165.81     42.09 o 
 -12   9  10     1489.36     1309.59     69.76 o 
 -11   9  10      826.82      910.80     88.49 o 
 -10   9  10      323.93      285.82     43.32 o 
  -9   9  10        0.83      -14.38     33.53 o 
  -8   9  10     1977.23     2131.79     76.70 o 
  -7   9  10      603.11      580.37     47.46 o 
  -6   9  10     2651.41     2579.32    121.44 o 
  -5   9  10     2812.22     2772.82     84.95 o 
  -4   9  10     1882.34     1840.13     69.32 o 
  -3   9  10     1307.09     1191.31     59.29 o 
  -2   9  10     1696.01     1728.07     36.70 o 
  -1   9  10     3931.42     3885.38     62.60 o 
   0   9  10       45.59       44.00     15.91 o 
   1   9  10      398.97      411.46     24.67 o 
   2   9  10       10.85      -25.43     16.95 o 
   3   9  10     1609.09     1486.82     40.82 o 
   4   9  10      535.30      558.96     29.22 o 
   5   9  10      129.87      146.73     29.85 o 
   6   9  10     8973.96     8790.78    123.33 o 
   7   9  10      721.56      695.53     36.95 o 
   8   9  10    10243.10    10351.93    166.34 o 
   9   9  10       41.13       73.33     22.85 o 
  10   9  10     5324.13     5404.25    120.91 o 
  11   9  10      425.42      475.54     55.05 o 
  12   9  10     1105.29     1088.06     50.37 o 
  13   9  10      316.03      393.75     38.19 o 
  14   9  10        9.05      -41.50     28.42 o 
 -14  10  10       78.16       40.54     43.91 o 
 -13  10  10     3702.31     3520.98    109.69 o 
 -12  10  10      466.10      531.29     53.60 o 
 -11  10  10     7567.78     7767.78    168.96 o 
 -10  10  10        4.69      -30.11     34.38 o 
  -9  10  10     5577.98     5169.25    133.64 o 
  -8  10  10      312.62      319.36     63.67 o 
  -7  10  10     4006.19     3871.68    105.45 o 
  -6  10  10      333.07      337.60     81.48 o 
  -5  10  10      184.08      124.65     35.68 o 
  -4  10  10       39.84        3.91     32.32 o 
  -3  10  10     1014.03      897.41     43.67 o 
  -2  10  10      943.20      943.80     64.26 o 
  -1  10  10     2689.87     2846.36     54.82 o 
   0  10  10        7.37       31.02     20.18 o 
   1  10  10     6688.08     6672.93     94.94 o 
   2  10  10      724.22      766.46     33.98 o 
   3  10  10     2337.98     2385.64     53.15 o 
   4  10  10       51.36       21.74     22.58 o 
   5  10  10      941.38      860.15     36.66 o 
   6  10  10      642.97      644.69     29.72 o 
   7  10  10     1399.16     1482.93     45.44 o 
   8  10  10       62.22       56.85     23.25 o 
   9  10  10      848.32      775.73     51.77 o 
  10  10  10       22.22       18.59     26.98 o 
  11  10  10        4.67       17.01     29.97 o 
  12  10  10      242.93      256.10     36.74 o 
 -12  11  10      450.14      566.19     57.47 o 
 -11  11  10      119.64      190.26     66.05 o 
 -10  11  10        5.90       43.03     41.43 o 
  -9  11  10       36.74      122.32     41.41 o 
  -8  11  10      313.48      306.55     47.14 o 
  -7  11  10       72.01       49.33     38.12 o 
  -6  11  10        1.83        1.84     40.84 o 
  -5  11  10       27.48       21.04     29.03 o 
  -4  11  10      948.98      916.26     46.47 o 
  -3  11  10      184.27      211.42     32.69 o 
  -2  11  10     1394.40     1568.58     56.56 o 
  -1  11  10     4485.83     4287.53    112.85 o 
   0  11  10      458.11      550.35     49.96 o 
   1  11  10     4886.11     5029.14     89.19 o 
   2  11  10     1212.66     1138.53     46.02 o 
   3  11  10     3337.81     3357.96     66.49 o 
   4  11  10        6.22       -6.04     22.67 o 
   5  11  10     2524.61     2440.17     76.64 o 
   6  11  10      448.55      469.18     32.02 o 
   7  11  10      338.71      313.28     30.11 o 
   8  11  10     1729.59     1579.85     74.69 o 
   9  11  10      561.22      672.60     57.07 o 
  10  11  10     1396.85     1555.77     61.40 o 
  -9  12  10     1667.60     1711.86     82.07 o 
  -8  12  10     1772.24     1697.59     66.10 o 
  -7  12  10      968.49     1040.61     68.63 o 
  -6  12  10     3043.28     3027.08     89.37 o 
  -5  12  10        8.98       -2.31     31.81 o 
  -4  12  10     2091.88     2070.78    111.01 o 
  -3  12  10      422.15      430.33     39.63 o 
  -2  12  10      308.26      331.76     48.10 o 
  -1  12  10        0.28        4.24     36.96 o 
   0  12  10      313.25      305.19     73.41 o 
   1  12  10      713.27      808.60     56.75 o 
   2  12  10      238.37      289.78     35.30 o 
   3  12  10     1880.24     1995.37     62.80 o 
   4  12  10      573.75      720.30     42.88 o 
   5  12  10     3127.96     3101.72     68.32 o 
   6  12  10      564.43      612.36     42.07 o 
   7  12  10      634.71      640.80     51.41 o 
  -3  13  10      704.34      760.69     61.44 o 
  -2  13  10      893.47      919.73     62.68 o 
  -1  13  10       21.02       -5.28     40.76 o 
   0  13  10      165.89      247.35     47.61 o 
   1  13  10       28.65       73.89     41.70 o 
 -21   0  11     1642.70     1804.91    114.57 o 
 -19   0  11      335.25      410.42     65.46 o 
 -17   0  11     4155.22     4282.89    149.75 o 
 -15   0  11      196.48      174.37     42.08 o 
 -13   0  11     3748.04     4032.51    128.77 o 
 -11   0  11      729.93      672.01     57.21 o 
  -9   0  11     2902.86     2675.73     93.55 o 
  -7   0  11     2919.19     2875.20     65.83 o 
  -5   0  11    11176.50    11630.82    142.46 o 
  -3   0  11     1339.38     1202.36     30.22 o 
  -1   0  11      839.13      986.53     32.07 o 
   1   0  11      652.45      605.95     26.52 o 
   3   0  11    53905.72    54409.56    566.14 o 
   5   0  11    26935.25    25955.68    281.22 o 
   7   0  11    13893.28    14025.37    204.20 o 
   9   0  11     6905.07     7083.24    122.39 o 
  11   0  11     7221.35     7360.95    129.01 o 
  13   0  11        9.18      -17.91     23.03 o 
  15   0  11     1738.68     1818.13     75.55 o 
  17   0  11     8005.04     8432.16    155.25 o 
  19   0  11     9018.74     9107.69    168.40 o 
 -21   1  11     3427.72     3619.45    156.64 o 
 -20   1  11      116.98       63.16     53.04 o 
 -19   1  11     1171.27     1063.00     86.89 o 
 -18   1  11     1241.34     1186.51     63.05 o 
 -17   1  11     1859.86     1991.89     76.75 o 
 -16   1  11     1326.41     1441.49    102.83 o 
 -15   1  11      836.88      787.11     60.93 o 
 -14   1  11     8489.00     4571.23    135.23 o 
 -13   1  11       86.22       22.28     30.16 o 
 -12   1  11     9249.92     9142.72    161.67 o 
 -11   1  11     9426.37     9480.97    163.91 o 
 -10   1  11      387.47      376.13     18.48 o 
  -9   1  11     7142.58     7301.69     87.15 o 
  -8   1  11      980.95      984.62     36.27 o 
  -7   1  11    15255.70    15443.23    160.68 o 
  -6   1  11       10.52       10.54     10.48 o 
  -5   1  11    11062.61    11114.91    119.70 o 
  -4   1  11     2864.60     2958.93     59.66 o 
  -3   1  11    16497.48    16537.37    166.44 o 
  -2   1  11     4538.65     4252.35     62.30 o 
  -1   1  11     3199.08     3729.73     56.87 o 
   0   1  11     7546.87     7454.56     81.90 o 
   1   1  11     1726.40     1555.79     29.03 o 
   2   1  11     6319.00     6015.81     69.61 o 
   3   1  11     4443.39     4316.40     54.99 o 
   4   1  11        8.31       10.22     10.42 o 
   5   1  11     2873.44     2793.93     37.63 o 
   6   1  11      879.76      869.14     21.49 o 
   7   1  11     6838.91     6667.02     80.67 o 
   8   1  11     2979.29     2838.70     47.49 o 
   9   1  11     2670.28     2653.38     47.07 o 
  10   1  11      115.69      109.53     17.28 o 
  11   1  11     4927.35     4825.94     69.19 o 
  12   1  11       58.46       64.47     17.94 o 
  13   1  11      823.94      791.61     37.24 o 
  14   1  11       29.06        2.22     19.09 o 
  15   1  11      541.73      532.06     28.96 o 
  16   1  11        5.88       -8.05     20.17 o 
  17   1  11      359.70      361.65     28.94 o 
  18   1  11      130.49      146.91     25.57 o 
  19   1  11      590.43      657.84     50.93 o 
 -21   2  11       26.88      -75.20     50.13 o 
 -20   2  11      302.61      233.56     64.46 o 
 -19   2  11       29.40        4.01     54.19 o 
 -18   2  11      219.11      220.41     59.42 o 
 -17   2  11     4861.26     5014.75    171.07 o 
 -16   2  11        8.79        6.47     46.44 o 
 -15   2  11     2314.74     2263.53    106.31 o 
 -14   2  11       43.64       53.81     32.52 o 
 -13   2  11     6050.09     6218.94    100.56 o 
 -12   2  11     4548.98     4677.16     93.07 o 
 -11   2  11     3278.66     3189.30     63.55 o 
 -10   2  11      413.18      378.41     24.25 o 
  -9   2  11     5961.74     6100.06     75.84 o 
  -8   2  11      426.85      409.20     18.75 o 
  -7   2  11       60.79       60.60     12.24 o 
  -6   2  11      666.50      708.73     23.11 o 
  -5   2  11      472.39      592.61     25.76 o 
  -4   2  11     4421.88     4134.04     59.94 o 
  -3   2  11     4851.09     4707.63     60.14 o 
  -2   2  11     4143.85     4054.95     67.32 o 
  -1   2  11     6073.88     5839.73     94.42 o 
   0   2  11     6002.22     6166.48     71.38 o 
   1   2  11     9995.97    10073.46    105.98 o 
   2   2  11    21707.52    22634.04    216.38 o 
   3   2  11      843.85      887.77     23.92 o 
   4   2  11     3933.65     3942.80     53.09 o 
   5   2  11      785.81      775.66     25.31 o 
   6   2  11      182.47      181.68     25.76 o 
   7   2  11     5727.83     5720.06     71.23 o 
   8   2  11     4168.83     3781.86     89.74 o 
   9   2  11     2779.64     2817.55     57.56 o 
  10   2  11     5689.30     5502.07     86.98 o 
  11   2  11        2.93        4.89     16.41 o 
  12   2  11    12904.45    12819.71    140.85 o 
  13   2  11     1750.24     1709.97     41.87 o 
  14   2  11     8562.35     8544.84    106.51 o 
  15   2  11      316.65      309.65     25.94 o 
  16   2  11     3855.57     3779.72     66.21 o 
  17   2  11      393.22      302.30     27.38 o 
  18   2  11      978.35      969.88     56.70 o 
 -20   3  11      429.76      451.22     76.73 o 
 -19   3  11      929.48      937.20     87.92 o 
 -18   3  11     1592.59     1410.73     98.04 o 
 -17   3  11      124.89      129.22     53.90 o 
 -16   3  11     3672.38     3710.13    100.31 o 
 -15   3  11     2276.07     2205.11     75.56 o 
 -14   3  11     1818.81     1753.86     65.86 o 
 -13   3  11      710.70      618.74     42.48 o 
 -12   3  11     4819.13     4793.86    216.66 o 
 -11   3  11      125.89      112.68     27.48 o 
 -10   3  11     4147.03     4062.14     93.24 o 
  -9   3  11     5967.65     6275.44     94.13 o 
  -8   3  11     5779.66     5647.75     70.54 o 
  -7   3  11      279.30      348.69     17.07 o 
  -6   3  11     1282.68     1177.30     27.44 o 
  -5   3  11     6042.81     5955.17     72.28 o 
  -4   3  11        1.46       -2.14     10.23 o 
  -3   3  11        1.17       24.22      9.26 o 
  -2   3  11     5114.29     5304.18     76.44 o 
  -1   3  11      474.34      476.84     21.47 o 
   0   3  11     4919.50     5069.53     62.47 o 
   1   3  11     2167.80     1933.54     41.06 o 
   2   3  11     2452.75     2317.83     38.54 o 
   3   3  11     2769.49     2769.44     50.12 o 
   4   3  11     4961.24     4784.95     62.04 o 
   5   3  11    14652.53    14945.76    152.70 o 
   6   3  11    15875.14    15665.56    159.86 o 
   7   3  11      204.36      225.40     18.61 o 
   8   3  11     9435.37     9451.74    107.15 o 
   9   3  11      659.69      590.30     24.74 o 
  10   3  11      876.45      778.66     37.78 o 
  11   3  11     2995.15     3066.17     69.38 o 
  12   3  11       53.79       43.47     22.28 o 
  13   3  11     5317.34     4796.27     84.88 o 
  14   3  11      823.13      789.39     39.05 o 
  15   3  11     7148.75     6815.47    109.69 o 
  16   3  11       85.28       83.27     27.43 o 
  17   3  11      121.24      170.87     39.27 o 
  18   3  11     1045.31     1184.86     64.71 o 
 -20   4  11     2735.17     2537.54    134.57 o 
 -19   4  11      596.63      488.50     77.65 o 
 -18   4  11     6339.82     6416.22    144.44 o 
 -17   4  11      172.42       93.48     49.66 o 
 -16   4  11      382.59      373.43     42.74 o 
 -15   4  11       98.61       21.95     49.94 o 
 -14   4  11       78.47       74.93     32.65 o 
 -13   4  11      293.63      259.42     36.77 o 
 -12   4  11     2530.55     2389.64     74.10 o 
 -11   4  11      215.80      233.60     42.11 o 
 -10   4  11     4274.81     4450.86    193.29 o 
  -9   4  11       34.15       52.67     25.30 o 
  -8   4  11    42303.69    42349.77    596.27 o 
  -7   4  11     1155.24     1313.61     35.80 o 
  -6   4  11    28506.78    28048.15    319.95 o 
  -5   4  11      276.94      366.11     49.55 o 
  -4   4  11    18106.89    17990.83    160.60 o 
  -3   4  11      787.03      790.59     20.35 o 
  -2   4  11     4765.76     4651.03     73.28 o 
  -1   4  11       94.66       84.81     24.76 o 
   0   4  11      167.52      184.99     20.38 o 
   1   4  11      677.95      608.65     25.76 o 
   2   4  11     4103.83     3993.50     55.37 o 
   3   4  11      284.76      244.11     27.68 o 
   4   4  11     9103.36     8844.55    100.01 o 
   5   4  11     1877.84     1805.45     37.61 o 
   6   4  11     5681.34     5625.99     73.04 o 
   7   4  11     2437.90     2378.68     44.48 o 
   8   4  11     6700.02     6607.16     83.45 o 
   9   4  11     2653.38     2586.54     47.27 o 
  10   4  11     2990.79     2884.60     79.11 o 
  11   4  11      225.65      215.31     30.06 o 
  12   4  11      370.23      389.62     30.36 o 
  13   4  11       11.22       -8.55     21.86 o 
  14   4  11      228.49      256.81     29.08 o 
  15   4  11      161.69      150.48     27.46 o 
  16   4  11     1317.34     1269.81     63.89 o 
  17   4  11      388.77      391.07     59.32 o 
  18   4  11      281.92      306.96     61.70 o 
 -19   5  11      141.37       70.01     84.50 o 
 -18   5  11      184.13      174.39     42.99 o 
 -17   5  11        4.14       42.72     36.91 o 
 -16   5  11      556.23      531.73     53.20 o 
 -15   5  11        0.65       -9.62     32.06 o 
 -14   5  11       71.73       59.86     59.07 o 
 -13   5  11        0.56      -18.66     36.26 o 
 -12   5  11      803.13      688.61     45.74 o 
 -11   5  11      373.70      331.63     36.71 o 
 -10   5  11      254.17      255.89     33.65 o 
  -9   5  11     1727.42     1774.00     67.80 o 
  -8   5  11       20.19       23.88     24.72 o 
  -7   5  11      473.05      503.37     36.36 o 
  -6   5  11     1278.74     1297.56     36.68 o 
  -5   5  11      938.24      976.78     37.80 o 
  -4   5  11     6848.67     6624.82     79.03 o 
  -3   5  11      759.34      836.10     25.62 o 
  -2   5  11     2415.36     2425.71     41.66 o 
  -1   5  11     8307.25     8565.60     98.51 o 
   0   5  11       18.74       14.68     14.54 o 
   1   5  11     2898.25     3130.60     56.36 o 
   2   5  11     5027.86     5012.75    101.58 o 
   3   5  11     3528.07     3590.75     54.26 o 
   4   5  11     5403.53     5272.06     69.99 o 
   5   5  11      583.28      590.36     30.06 o 
   6   5  11     9319.98     9225.26    106.84 o 
   7   5  11     1118.53     1165.82     39.64 o 
   8   5  11     6153.46     6036.58     80.02 o 
   9   5  11     6637.05     6664.43     86.63 o 
  10   5  11     4593.23     4448.46     67.64 o 
  11   5  11     4666.49     4497.66     81.04 o 
  12   5  11      981.72      957.31     41.72 o 
  13   5  11     4269.12     4370.31     82.16 o 
  14   5  11      725.09      657.49     36.70 o 
  15   5  11      361.56      334.59     41.71 o 
  16   5  11     1879.02     1982.79     96.46 o 
  17   5  11     1909.06     1941.71     81.01 o 
 -18   6  11      467.56      461.78     77.00 o 
 -17   6  11     6080.65     5987.89    142.58 o 
 -16   6  11      124.28      100.28     39.88 o 
 -15   6  11    11391.60    11292.10    210.43 o 
 -14   6  11        1.13       48.62     35.55 o 
 -13   6  11    13223.58    12816.62    226.20 o 
 -12   6  11     2098.73     2104.54     74.83 o 
 -11   6  11     5893.66     5872.03    177.12 o 
 -10   6  11     3513.72     3420.68    149.00 o 
  -9   6  11     2709.81     2708.07    111.60 o 
  -8   6  11     3202.56     3030.85     82.76 o 
  -7   6  11      412.53      390.78     36.91 o 
  -6   6  11      180.71      132.65     29.02 o 
  -5   6  11     3754.05     3842.79     62.21 o 
  -4   6  11      221.84      242.29     33.61 o 
  -3   6  11     6086.73     6175.46     77.54 o 
  -2   6  11     1060.63     1042.51     53.49 o 
  -1   6  11    20038.88    20133.30    203.33 o 
   0   6  11      509.38      490.51     22.86 o 
   1   6  11    18539.06    18753.22    217.36 o 
   2   6  11       62.36       58.10     17.90 o 
   3   6  11     1743.28     1753.65     44.66 o 
   4   6  11     1342.70     1235.26     33.79 o 
   5   6  11     1073.45     1018.39     32.70 o 
   6   6  11       37.06       50.53     16.72 o 
   7   6  11      513.02      488.20     24.84 o 
   8   6  11      871.44      803.35     30.32 o 
   9   6  11     2835.47     2845.29     52.71 o 
  10   6  11     1169.09     1223.08     37.14 o 
  11   6  11     1146.44     1243.28     39.32 o 
  12   6  11     2706.59     2705.35     64.57 o 
  13   6  11        6.61       65.80     25.70 o 
  14   6  11      406.18      395.45     44.37 o 
  15   6  11       11.25       -0.90     35.17 o 
  16   6  11      261.68      264.98     45.78 o 
 -17   7  11      270.45      222.21     46.55 o 
 -16   7  11      125.64      118.22     40.86 o 
 -15   7  11      785.95      838.17    120.47 o 
 -14   7  11       58.03       95.65     38.27 o 
 -13   7  11      395.11      353.29     43.83 o 
 -12   7  11     1074.98      998.65     60.08 o 
 -11   7  11      198.17      224.57     37.74 o 
 -10   7  11      644.82      664.71     51.32 o 
  -9   7  11     1330.98     1268.86     61.43 o 
  -8   7  11     2064.43     2000.94     81.39 o 
  -7   7  11     3461.93     3373.03     89.76 o 
  -6   7  11       87.30       49.51     57.63 o 
  -5   7  11     8043.62     7844.85    220.25 o 
  -4   7  11     1778.58     1819.04     38.45 o 
  -3   7  11     8396.52     8272.18     98.37 o 
  -2   7  11     4175.56     4109.99     61.52 o 
  -1   7  11     8441.54     8384.35    100.78 o 
   0   7  11      440.51      445.25     23.35 o 
   1   7  11     2833.26     2935.24     56.66 o 
   2   7  11      101.09      147.48     22.07 o 
   3   7  11     2675.37     2661.83     56.77 o 
   4   7  11        2.36       -0.61     16.40 o 
   5   7  11     1230.14     1286.17     39.37 o 
   6   7  11       88.27      101.82     24.43 o 
   7   7  11      290.47      308.54     24.09 o 
   8   7  11     2795.39     2755.74     53.46 o 
   9   7  11     3280.76     3369.79     59.38 o 
  10   7  11       36.73       36.76     19.87 o 
  11   7  11     3095.15     3057.64     62.99 o 
  12   7  11      582.15      568.08     59.50 o 
  13   7  11     5631.90     6109.02    133.87 o 
  14   7  11       10.42        1.85     35.80 o 
  15   7  11     5334.63     5570.49    130.58 o 
 -16   8  11     1730.94     1863.52     85.11 o 
 -15   8  11       53.34       16.53     40.99 o 
 -14   8  11       45.07        5.06     43.40 o 
 -13   8  11     1853.40     1786.58     78.28 o 
 -12   8  11      173.17      158.06     63.23 o 
 -11   8  11     3268.26     3122.96     95.16 o 
 -10   8  11     4410.21     4310.82    111.60 o 
  -9   8  11      935.30      938.82    110.75 o 
  -8   8  11     2202.43     2392.59     79.37 o 
  -7   8  11     1651.74     1576.13     83.26 o 
  -6   8  11     1439.86     1502.88     63.26 o 
  -5   8  11       51.73       54.68     30.47 o 
  -4   8  11     1481.12     1469.99     86.04 o 
  -3   8  11      679.28      653.04     27.00 o 
  -2   8  11      550.48      495.95     24.42 o 
  -1   8  11      562.07      525.25     24.85 o 
   0   8  11       13.72        9.73     14.62 o 
   1   8  11     3295.50     3164.16     56.22 o 
   2   8  11     1046.96      986.89     34.30 o 
   3   8  11     5097.15     4820.51     82.60 o 
   4   8  11      942.41     1069.54     42.48 o 
   5   8  11     5709.46     5618.25     79.90 o 
   6   8  11      125.64      191.83     22.33 o 
   7   8  11     6226.96     5903.79     96.89 o 
   8   8  11       65.16       31.09     22.31 o 
   9   8  11      597.68      625.99     44.78 o 
  10   8  11       52.65       60.36     22.76 o 
  11   8  11      799.37      769.27     46.99 o 
  12   8  11      242.70      274.59     33.99 o 
  13   8  11      397.24      386.14     46.97 o 
  14   8  11       30.41       -7.30     37.65 o 
 -15   9  11     1227.43     1162.78     69.49 o 
 -14   9  11     1053.20     1016.71     66.23 o 
 -13   9  11      219.71      180.36     44.15 o 
 -12   9  11      174.74      157.07     71.14 o 
 -11   9  11      953.97     1005.90     60.80 o 
 -10   9  11     1701.89     1687.12     74.73 o 
  -9   9  11     5336.18     5004.71    123.20 o 
  -8   9  11      170.90      204.37     40.13 o 
  -7   9  11     5441.54     5178.29    131.31 o 
  -6   9  11        0.48       24.89     31.94 o 
  -5   9  11     9074.03     8729.96    431.82 o 
  -4   9  11      690.58      695.40    113.73 o 
  -3   9  11     1479.65     1500.89     64.15 o 
  -2   9  11     1173.60     1234.48     65.76 o 
  -1   9  11       52.63       46.53     16.37 o 
   0   9  11     2965.87     2897.28     54.46 o 
   1   9  11       21.26        5.91     18.43 o 
   2   9  11      272.05      198.11     22.26 o 
   3   9  11       35.36       35.68     21.85 o 
   4   9  11     3439.53     3378.46     62.70 o 
   5   9  11     3730.62     3799.88     77.48 o 
   6   9  11     1053.72     1007.24     39.12 o 
   7   9  11     1845.26     1934.79     48.72 o 
   8   9  11     2916.79     2926.45     59.73 o 
   9   9  11     1349.42     1458.33     45.04 o 
  10   9  11      202.28      114.02     30.18 o 
  11   9  11      240.62      253.00     34.22 o 
  12   9  11      145.61      126.32     31.37 o 
  13   9  11       34.25        6.77     37.41 o 
 -13  10  11        3.94      -39.69     39.98 o 
 -12  10  11        0.94        9.09     42.62 o 
 -11  10  11      288.49      303.95     46.95 o 
 -10  10  11       38.83       -7.72     37.11 o 
  -9  10  11        0.66       11.95     42.12 o 
  -8  10  11       55.38       54.57     37.67 o 
  -7  10  11        1.58        3.58     33.79 o 
  -6  10  11      468.02      446.59     74.11 o 
  -5  10  11       14.82      -35.38     31.93 o 
  -4  10  11     2471.24     2582.45     85.37 o 
  -3  10  11      137.11      173.13     29.44 o 
  -2  10  11     2241.88     2039.92    163.85 o 
  -1  10  11      179.33      152.57     37.86 o 
   0  10  11     2376.37     2322.72     51.35 o 
   1  10  11       99.05       74.57     22.33 o 
   2  10  11     6406.72     6497.81     93.19 o 
   3  10  11      277.55      253.78     27.16 o 
   4  10  11     2238.42     2000.67     83.21 o 
   5  10  11      676.65      640.90     38.28 o 
   6  10  11      342.77      273.28     28.19 o 
   7  10  11      220.32      229.46     27.32 o 
   8  10  11      304.36      358.02     32.07 o 
   9  10  11      139.52      168.95     31.76 o 
  10  10  11     4291.41     4468.09     92.51 o 
  11  10  11      274.42      265.52     36.49 o 
 -11  11  11     1052.85     1184.22     73.73 o 
 -10  11  11     2073.42     2229.17     90.20 o 
  -9  11  11      221.08      152.74     45.04 o 
  -8  11  11      133.20      149.49     56.31 o 
  -7  11  11      755.97      683.73     56.56 o 
  -6  11  11        4.95      -48.87     35.17 o 
  -5  11  11      884.81      791.90     46.21 o 
  -4  11  11     5016.10     4820.00    177.88 o 
  -3  11  11       14.30       15.31     28.20 o 
  -2  11  11     2897.74     2830.46     92.38 o 
  -1  11  11      613.44      806.29    110.80 o 
   0  11  11     9103.23     9445.53    275.25 o 
   1  11  11      217.05      263.59     28.11 o 
   2  11  11     4844.46     4723.81     79.26 o 
   3  11  11       43.95       86.45     25.51 o 
   4  11  11     1955.27     2083.02     64.59 o 
   5  11  11       61.66       19.02     24.53 o 
   6  11  11        4.91      -29.77     19.85 o 
   7  11  11      402.77      453.54     30.44 o 
   8  11  11      151.21      143.47     30.27 o 
   9  11  11       14.52       22.52     38.94 o 
  -7  12  11      220.58      224.25     37.28 o 
  -6  12  11      582.01      696.25     47.08 o 
  -5  12  11     1474.37     1477.75     66.72 o 
  -4  12  11     1782.09     1894.21     66.04 o 
  -3  12  11      784.30      785.12     60.07 o 
  -2  12  11     3034.90     3314.96    118.27 o 
  -1  12  11       33.04       59.88     40.29 o 
   0  12  11     1262.38     1382.83     73.96 o 
   1  12  11        7.70       65.54     40.11 o 
   2  12  11       87.33       50.54     40.39 o 
   3  12  11      977.64      932.19     50.53 o 
   4  12  11      279.01      326.28     32.47 o 
   5  12  11     2632.59     2587.92     63.70 o 
 -20   0  12     5216.17     5265.74    180.00 o 
 -18   0  12      797.23      776.09     73.86 o 
 -16   0  12     1424.66     1204.49     83.70 o 
 -14   0  12     3117.01     3395.81    122.91 o 
 -12   0  12     5811.72     6001.60    168.01 o 
 -10   0  12    15126.94    15607.03    345.01 o 
  -8   0  12    18615.37    18572.99    276.86 o 
  -6   0  12    17584.36    18116.05    212.85 o 
  -4   0  12     2874.48     2775.23     49.82 o 
  -2   0  12     6619.38     6643.49    149.55 o 
   0   0  12     9349.78     9185.72    138.89 o 
   2   0  12     5769.39     5555.30     91.44 o 
   4   0  12    19769.80    19130.77    213.38 o 
   6   0  12     9643.00     9874.63    154.36 o 
   8   0  12    12050.13    12142.48    185.57 o 
  10   0  12      882.25      829.40     43.40 o 
  12   0  12      344.52      351.88     34.69 o 
  14   0  12       44.39        2.24     29.35 o 
  16   0  12        6.32       19.78     33.80 o 
  18   0  12     2048.74     2134.88    113.02 o 
 -20   1  12     2325.92     2262.86    123.97 o 
 -19   1  12      163.02      163.47     55.42 o 
 -18   1  12     1245.64     1262.40     89.79 o 
 -17   1  12      587.26      560.09     44.40 o 
 -16   1  12     4324.15     3826.68    579.93 o 
 -15   1  12     3518.37     3664.70    132.30 o 
 -14   1  12       82.83       16.93     37.61 o 
 -13   1  12      217.35      142.05     61.88 o 
 -12   1  12     3743.89     3612.09    236.01 o 
 -11   1  12      264.03      281.07     24.92 o 
 -10   1  12      184.27      143.70     16.28 o 
  -9   1  12      529.96      479.17     26.54 o 
  -8   1  12        0.87      -16.49     16.61 o 
  -7   1  12      723.01      650.19     24.04 o 
  -6   1  12      780.47      771.73     24.76 o 
  -5   1  12       57.91       75.39     13.07 o 
  -4   1  12     1169.63     1134.42     27.87 o 
  -3   1  12     1588.76     1507.68     31.00 o 
  -2   1  12    10191.71    10027.54    123.60 o 
  -1   1  12     2529.47     2472.39     44.97 o 
   0   1  12    15750.63    16185.60    186.87 o 
   1   1  12       32.96      104.77     19.56 o 
   2   1  12    16174.17    16093.76    159.73 o 
   3   1  12       55.30       50.90     11.57 o 
   4   1  12     8513.33     8492.05     93.89 o 
   5   1  12      922.10      967.21     25.40 o 
   6   1  12    12363.38    12193.89    129.29 o 
   7   1  12       16.50       48.51     14.41 o 
   8   1  12     3398.07     3272.30     53.28 o 
   9   1  12     1817.06     1776.37     52.06 o 
  10   1  12      507.49      435.79     24.10 o 
  11   1  12     4453.29     4419.68     66.69 o 
  12   1  12     1538.40     1497.44     40.10 o 
  13   1  12     4885.01     4978.09     76.18 o 
  14   1  12     4017.29     4018.00     74.81 o 
  15   1  12     3357.06     3326.58     66.38 o 
  16   1  12     4889.04     5114.62     80.52 o 
  17   1  12       20.05        3.70     22.80 o 
  18   1  12     4953.75     5161.03     84.55 o 
 -20   2  12      251.67      359.16     70.24 o 
 -19   2  12     3458.33     3677.01    154.00 o 
 -18   2  12     2024.20     2213.82    118.57 o 
 -17   2  12     6902.47     7183.44    216.77 o 
 -16   2  12       21.07       26.70     44.90 o 
 -15   2  12     9262.23     9363.95    251.19 o 
 -14   2  12      252.77      252.01     40.32 o 
 -13   2  12     1580.93     1673.38     49.30 o 
 -12   2  12      255.62      286.24     26.26 o 
 -11   2  12     3931.54     3951.14    106.54 o 
 -10   2  12      435.09      386.77     25.76 o 
  -9   2  12        9.57       12.81     13.77 o 
  -8   2  12     2430.61     2555.19     43.08 o 
  -7   2  12     4300.71     4431.98     60.55 o 
  -6   2  12     3952.82     4046.78     55.97 o 
  -5   2  12     8051.60     8068.19     93.32 o 
  -4   2  12      124.67      100.47     13.38 o 
  -3   2  12     9777.49     9334.62    104.49 o 
  -2   2  12        4.73        8.56     12.70 o 
  -1   2  12    29936.08    29419.01    275.86 o 
   0   2  12      250.19      275.48     15.54 o 
   1   2  12    10703.21    10576.78    112.02 o 
   2   2  12     2710.25     2682.50     41.90 o 
   3   2  12      827.25      876.05     25.50 o 
   4   2  12        7.15       12.16     11.60 o 
   5   2  12        8.54        3.05     11.79 o 
   6   2  12       25.49       73.15     14.06 o 
   7   2  12       69.20       40.17     18.00 o 
   8   2  12     3344.43     3271.08     62.32 o 
   9   2  12     3508.91     3463.68     73.92 o 
  10   2  12     2333.90     2294.44     54.04 o 
  11   2  12     3120.89     3132.23     89.01 o 
  12   2  12     3222.06     3452.57     87.90 o 
  13   2  12      925.83      869.86     40.90 o 
  14   2  12       84.53       93.41     30.15 o 
  15   2  12      137.51      137.92     29.37 o 
  16   2  12     1982.67     2056.91     61.37 o 
  17   2  12       40.08       48.75     28.19 o 
  18   2  12       18.58       -1.08     36.78 o 
 -20   3  12      700.08      847.69     91.02 o 
 -19   3  12       12.95        2.77     55.20 o 
 -18   3  12      515.42      435.43     66.52 o 
 -17   3  12        0.54      -55.36     47.78 o 
 -16   3  12     6208.42     6297.99    296.39 o 
 -15   3  12      335.92      316.22     42.70 o 
 -14   3  12     4464.54     4360.45    106.50 o 
 -13   3  12     3582.60     3406.25     92.02 o 
 -12   3  12     5164.05     5210.21    114.26 o 
 -11   3  12     6166.71     6304.66    127.67 o 
 -10   3  12     1201.49     1218.89     53.08 o 
  -9   3  12     6817.77     6895.02    114.44 o 
  -8   3  12       81.96       89.10     13.98 o 
  -7   3  12    13200.64    13230.50    141.93 o 
  -6   3  12     8471.42     8503.46     97.78 o 
  -5   3  12     2549.83     2487.35     43.12 o 
  -4   3  12    14335.52    14138.84    149.29 o 
  -3   3  12      959.04      945.43     22.60 o 
  -2   3  12    19867.21    19974.61    197.98 o 
  -1   3  12       78.74      155.88     21.90 o 
   0   3  12     5402.24     5337.78     66.34 o 
   1   3  12      610.53      617.63     22.17 o 
   2   3  12     2383.61     2258.94     55.37 o 
   3   3  12      278.67      281.54     16.84 o 
   4   3  12        4.48       16.80     12.56 o 
   5   3  12     6789.50     6691.22     81.17 o 
   6   3  12     5171.89     5095.88     68.01 o 
   7   3  12     8771.40     8776.60    101.48 o 
   8   3  12     4143.38     4249.89     73.50 o 
   9   3  12     8890.41     8763.60    121.54 o 
  10   3  12     2453.94     2580.87     58.13 o 
  11   3  12     5953.29     6017.64     96.60 o 
  12   3  12     1511.34     1555.11     48.81 o 
  13   3  12     1619.08     1562.89     50.55 o 
  14   3  12      212.10      241.86     28.71 o 
  15   3  12        2.17        5.48     26.07 o 
  16   3  12     2072.52     2007.81     60.87 o 
  17   3  12      265.49      349.04     44.99 o 
 -19   4  12      854.75      793.94     88.33 o 
 -18   4  12      385.99      393.93     47.34 o 
 -17   4  12      317.91      296.55     42.38 o 
 -16   4  12        1.87      -10.87     35.08 o 
 -15   4  12      216.77      192.95     37.31 o 
 -14   4  12        9.59       -5.37     30.37 o 
 -13   4  12      511.76      449.39     41.42 o 
 -12   4  12     1164.28     1122.77     89.49 o 
 -11   4  12     1546.10     1559.79     86.53 o 
 -10   4  12     8461.71     8531.82    157.96 o 
  -9   4  12      261.31      257.63     38.59 o 
  -8   4  12     3957.81     4133.44     94.62 o 
  -7   4  12      339.97      364.54     29.04 o 
  -6   4  12      170.21      232.53     24.21 o 
  -5   4  12     2010.94     2017.06     45.02 o 
  -4   4  12     2206.34     2204.07     33.63 o 
  -3   4  12      700.42      668.26     20.99 o 
  -2   4  12     1249.35     1206.38     29.77 o 
  -1   4  12      381.07      367.77     20.09 o 
   0   4  12      189.44      181.59     17.27 o 
   1   4  12     3270.49     3217.55     48.65 o 
   2   4  12     2099.23     2073.51     39.14 o 
   3   4  12    18595.66    18089.11    182.17 o 
   4   4  12      460.58      455.09     21.44 o 
   5   4  12     7580.96     7426.55    101.04 o 
   6   4  12      878.94      927.92     30.15 o 
   7   4  12     6908.20     6803.81     85.63 o 
   8   4  12      378.05      368.39     22.06 o 
   9   4  12      539.18      585.49     31.42 o 
  10   4  12     1641.46     1619.31     47.18 o 
  11   4  12      551.94      458.91     31.12 o 
  12   4  12     1549.91     1511.23     49.31 o 
  13   4  12     2719.97     2672.72     63.50 o 
  14   4  12        7.40      -13.96     24.94 o 
  15   4  12     3636.60     3685.42     79.92 o 
  16   4  12       37.89      148.70     39.42 o 
  17   4  12     7222.36     7770.12    158.29 o 
 -19   5  12      500.75      487.15     59.51 o 
 -18   5  12     1359.84     1187.39     69.45 o 
 -17   5  12      808.50      932.87     59.66 o 
 -16   5  12      748.94      600.70     51.20 o 
 -15   5  12       64.26       90.94     39.69 o 
 -14   5  12     5588.76     5626.40    165.11 o 
 -13   5  12     3781.21     3697.20    100.52 o 
 -12   5  12      167.02      179.58     33.91 o 
 -11   5  12    17694.32    17572.39    283.11 o 
 -10   5  12        6.07       23.97     28.57 o 
  -9   5  12     7187.74     7065.90    139.35 o 
  -8   5  12     1250.59     1175.06     67.98 o 
  -7   5  12     6600.37     6572.13    136.95 o 
  -6   5  12      144.17      177.84     19.79 o 
  -5   5  12     9607.32     9467.75    121.05 o 
  -4   5  12     5753.79     5843.91     81.65 o 
  -3   5  12     2607.85     2586.21     50.71 o 
  -2   5  12     1866.05     1822.63     37.48 o 
  -1   5  12      706.27      669.40     25.02 o 
   0   5  12     4818.59     4831.90     74.31 o 
   1   5  12     6082.94     5910.29     86.15 o 
   2   5  12      201.43      254.57     33.92 o 
   3   5  12    19473.28    19387.83    195.18 o 
   4   5  12     2089.39     2161.58     42.61 o 
   5   5  12    17976.10    17615.10    181.30 o 
   6   5  12        2.42        3.25     15.08 o 
   7   5  12      678.25      680.50     27.39 o 
   8   5  12      321.01      263.75     21.63 o 
   9   5  12     1006.59     1044.99     34.46 o 
  10   5  12      685.31      630.69     34.15 o 
  11   5  12      330.70      331.51     28.95 o 
  12   5  12      585.12      495.29     32.97 o 
  13   5  12       14.71       27.89     24.79 o 
  14   5  12        4.71      -30.19     24.72 o 
  15   5  12       43.95       66.24     34.89 o 
  16   5  12        1.88       11.90     42.44 o 
 -18   6  12      538.91      573.77    107.87 o 
 -17   6  12      697.58      872.58     95.30 o 
 -16   6  12      522.90      605.64     54.74 o 
 -15   6  12     2459.36     2619.51     92.26 o 
 -14   6  12     2828.63     2760.05     91.59 o 
 -13   6  12       70.25      160.44     39.14 o 
 -12   6  12     3538.85     3373.48    197.97 o 
 -11   6  12       40.93       55.24     30.67 o 
 -10   6  12       63.87       55.21     31.24 o 
  -9   6  12      501.94      443.04     40.47 o 
  -8   6  12       19.25      -22.91     26.19 o 
  -7   6  12       74.61       64.79     27.93 o 
  -6   6  12      733.25      726.24     44.86 o 
  -5   6  12      124.44      109.31     19.77 o 
  -4   6  12     5309.02     5552.55     72.79 o 
  -3   6  12     1103.10     1061.34     46.40 o 
  -2   6  12     3587.42     3839.20     58.37 o 
  -1   6  12     4683.47     4454.08     64.91 o 
   0   6  12     1540.27     1539.20     37.47 o 
   1   6  12     1120.51     1058.85     39.78 o 
   2   6  12      125.74      134.83     20.90 o 
   3   6  12      221.91      220.50     19.57 o 
   4   6  12      514.64      474.41     24.39 o 
   5   6  12      155.94      140.90     18.99 o 
   6   6  12     2354.76     2565.30     55.14 o 
   7   6  12      211.83      178.47     20.84 o 
   8   6  12      964.51      972.54     34.66 o 
   9   6  12      103.62      125.04     20.83 o 
  10   6  12     6452.14     6485.79     89.15 o 
  11   6  12      119.95      185.32     33.23 o 
  12   6  12    12944.89    12396.24    208.11 o 
  13   6  12      241.34      293.92     32.43 o 
  14   6  12     5693.53     5585.16    198.34 o 
  15   6  12       68.96      114.05     40.95 o 
  16   6  12      861.44      755.84     70.09 o 
 -17   7  12     1222.96     1154.72     70.25 o 
 -16   7  12     2733.28     2852.20    176.47 o 
 -15   7  12     1081.53     1148.65     67.75 o 
 -14   7  12     4790.99     4932.33    125.98 o 
 -13   7  12     1335.29     1485.63    109.79 o 
 -12   7  12     2839.90     2754.82    114.98 o 
 -11   7  12     1994.36     1926.87     74.29 o 
 -10   7  12     1086.94     1091.12     61.04 o 
  -9   7  12     2240.25     2182.10     76.07 o 
  -8   7  12       58.95       48.80     36.81 o 
  -7   7  12       48.80       35.02     29.86 o 
  -6   7  12     1970.81     1856.82     68.09 o 
  -5   7  12     6409.17     6031.56    126.81 o 
  -4   7  12     8403.34     8100.69    154.21 o 
  -3   7  12       92.58       77.01     17.73 o 
  -2   7  12     7028.28     7125.74     90.23 o 
  -1   7  12       39.38       60.07     20.92 o 
   0   7  12    11328.48    11127.10    127.40 o 
   1   7  12     1819.13     1751.25     41.71 o 
   2   7  12     4610.71     4343.46     89.90 o 
   3   7  12     3584.83     3471.42     81.91 o 
   4   7  12     1294.95     1244.17     36.20 o 
   5   7  12     3072.86     3054.09     66.98 o 
   6   7  12      125.77       76.53     18.96 o 
   7   7  12      235.20      239.43     22.63 o 
   8   7  12       69.06       68.77     20.65 o 
   9   7  12     1214.06     1169.50     47.25 o 
  10   7  12      285.24      304.25     26.17 o 
  11   7  12      228.38      297.16     31.62 o 
  12   7  12      687.66      691.83     39.08 o 
  13   7  12      485.99      479.99     46.78 o 
  14   7  12     2558.58     2583.87     88.75 o 
  15   7  12      349.13      432.89     49.31 o 
 -16   8  12       41.68      -22.63     40.47 o 
 -15   8  12       22.74       19.04     51.82 o 
 -14   8  12      616.63      538.81     55.38 o 
 -13   8  12      143.41      146.36     41.48 o 
 -12   8  12      886.13      863.22     58.05 o 
 -11   8  12     1485.88     1411.88     71.09 o 
 -10   8  12     7002.87     7093.21    151.99 o 
  -9   8  12      173.85      123.75     37.87 o 
  -8   8  12    10218.44    10452.16    231.13 o 
  -7   8  12      160.04      149.24     35.66 o 
  -6   8  12     3336.65     3346.97     93.03 o 
  -5   8  12      350.69      296.13     38.44 o 
  -4   8  12      878.73      773.66     47.95 o 
  -3   8  12       64.83       44.02     30.50 o 
  -2   8  12        1.17       -5.20     16.82 o 
  -1   8  12      138.31      142.17     20.15 o 
   0   8  12       95.47      101.25     19.25 o 
   1   8  12      201.88      231.96     22.06 o 
   2   8  12     1568.58     1874.65     45.41 o 
   3   8  12       46.57       51.94     32.81 o 
   4   8  12     2388.30     2455.89     51.21 o 
   5   8  12     1493.78     1556.78     42.72 o 
   6   8  12     7276.79     7420.74    177.43 o 
   7   8  12      568.15      534.84     29.71 o 
   8   8  12     3449.47     3438.36     97.04 o 
   9   8  12     2695.93     2675.22     57.17 o 
  10   8  12     3935.40     3978.24     92.22 o 
  11   8  12        6.33       -1.78     23.11 o 
  12   8  12      227.32      171.64     38.32 o 
  13   8  12       42.27       20.19     36.78 o 
 -14   9  12      187.66      160.06     61.51 o 
 -13   9  12     1669.03     1579.97     78.89 o 
 -12   9  12      242.33      196.52     45.46 o 
 -11   9  12      449.49      473.23     50.48 o 
 -10   9  12       32.24       74.80     39.01 o 
  -9   9  12     2814.82     3007.68    183.94 o 
  -8   9  12      100.54       60.41     35.84 o 
  -7   9  12     1894.30     1900.10     75.61 o 
  -6   9  12       27.29       10.81     33.11 o 
  -5   9  12     2829.99     2648.34     86.19 o 
  -4   9  12      795.89      699.70     53.14 o 
  -3   9  12      562.85      500.46     93.44 o 
  -2   9  12      697.42      670.20     48.11 o 
  -1   9  12       74.74       59.58     20.79 o 
   0   9  12      617.85      623.49     29.96 o 
   1   9  12      340.52      369.40     26.59 o 
   2   9  12      850.75      884.01     38.59 o 
   3   9  12        3.15       34.70     20.73 o 
   4   9  12     4131.32     4096.88     71.30 o 
   5   9  12      474.58      548.43     30.67 o 
   6   9  12     4256.07     4126.92     70.70 o 
   7   9  12     1626.04     1480.64     45.07 o 
   8   9  12     1402.22     1472.05     45.70 o 
   9   9  12     2325.81     2334.99     69.83 o 
  10   9  12       88.97       60.09     28.19 o 
  11   9  12      883.87      832.39     46.12 o 
  12   9  12        1.08       29.17     39.12 o 
 -12  10  12     1298.25     1560.62     87.46 o 
 -11  10  12     1498.30     1625.24     89.35 o 
 -10  10  12     1086.58     1327.08     72.51 o 
  -9  10  12       44.38       54.18     40.48 o 
  -8  10  12     1729.58     1702.17     78.28 o 
  -7  10  12     1891.06     1886.70     80.31 o 
  -6  10  12        7.43      -10.83     35.60 o 
  -5  10  12     5799.71     5386.52    128.86 o 
  -4  10  12      273.04      190.99     40.02 o 
  -3  10  12     6631.51     6736.16    225.75 o 
  -2  10  12       56.92       55.57     36.52 o 
  -1  10  12     3935.61     3992.06    106.87 o 
   0  10  12      932.56      868.18     35.81 o 
   1  10  12     4429.62     4375.72     90.35 o 
   2  10  12     2412.87     2532.18     56.74 o 
   3  10  12        2.51       -1.46     21.93 o 
   4  10  12     2027.22     2027.88     52.43 o 
   5  10  12      277.42      250.30     24.99 o 
   6  10  12      189.09      238.14     25.14 o 
   7  10  12       23.61       27.50     23.07 o 
   8  10  12       43.32       24.34     24.35 o 
   9  10  12     1034.16     1174.17     53.85 o 
  10  10  12       31.24       33.10     30.73 o 
 -10  11  12      347.68      355.69     95.88 o 
  -9  11  12     1571.06     1566.50     79.25 o 
  -8  11  12       70.00      103.66     41.86 o 
  -7  11  12        3.46       40.36     39.88 o 
  -6  11  12      123.92      106.64     42.91 o 
  -5  11  12     1027.91     1016.07     76.57 o 
  -4  11  12      589.29      583.01     41.97 o 
  -3  11  12      850.55      696.46     62.75 o 
  -2  11  12       55.24       64.75     37.58 o 
  -1  11  12     2000.90     2055.16     89.22 o 
   0  11  12        1.19       83.94     41.38 o 
   1  11  12      410.66      403.25     47.57 o 
   2  11  12       61.81      125.47     26.40 o 
   3  11  12      840.29      761.23     37.52 o 
   4  11  12       82.50       35.54     24.49 o 
   5  11  12     1121.71     1195.01     41.30 o 
   6  11  12     1142.06     1107.51     40.50 o 
   7  11  12     2493.28     2623.93     57.01 o 
   8  11  12      458.22      449.33     35.83 o 
  -6  12  12     3074.74     3060.54     82.50 o 
  -5  12  12       10.58      -10.85     43.01 o 
  -4  12  12      584.89      591.42     58.07 o 
  -3  12  12      392.79      412.24     54.52 o 
  -2  12  12      214.74      179.81     53.90 o 
  -1  12  12      818.73      829.90     62.16 o 
   0  12  12      564.03      519.20     53.15 o 
   1  12  12     2061.20     2208.04    183.36 o 
   2  12  12     1402.99     1374.82     76.24 o 
   3  12  12       49.59       69.05     27.92 o 
   4  12  12     1571.01     1581.74     52.89 o 
 -17   0  13      470.49      412.50     59.94 o 
 -15   0  13       78.24       70.02     44.03 o 
 -13   0  13     5418.85     5474.46    162.42 o 
 -11   0  13     8597.15     8361.24    212.16 o 
  -9   0  13     1143.48     1077.62     41.36 o 
  -7   0  13      241.65      170.09     18.21 o 
  -5   0  13     5587.99     5632.19     82.36 o 
  -3   0  13     3379.53     3396.06     57.56 o 
  -1   0  13     2321.96     2282.51     53.34 o 
   1   0  13    14961.02    15430.02    219.19 o 
   3   0  13     4788.67     4619.90    160.55 o 
   5   0  13      496.45      550.85     32.03 o 
   7   0  13     3045.94     2952.58     71.39 o 
   9   0  13      756.53      684.97     38.34 o 
  11   0  13     1643.37     1433.49     56.92 o 
  13   0  13     8810.06     8950.41    157.83 o 
  15   0  13    11599.07    11201.98    190.73 o 
  17   0  13     4805.27     4928.18    115.32 o 
 -20   1  13     1074.22     1123.66     99.49 o 
 -19   1  13       27.58       44.72     50.43 o 
 -18   1  13     1283.21     1256.68     90.91 o 
 -17   1  13      312.30      290.63     59.51 o 
 -16   1  13     3715.04     4159.13    149.50 o 
 -15   1  13      685.64      694.26     68.43 o 
 -14   1  13     1446.66      908.80     63.70 o 
 -13   1  13     8054.50     7511.50    237.35 o 
 -12   1  13     1209.30     1203.34     52.81 o 
 -11   1  13    11081.27    11174.17    161.71 o 
 -10   1  13        2.36        6.54     14.31 o 
  -9   1  13     4288.56     4292.68     61.87 o 
  -8   1  13     3427.25     3539.25     54.15 o 
  -7   1  13     6682.00     6513.03     81.12 o 
  -6   1  13     8253.79     8154.76     84.96 o 
  -5   1  13     1751.91     1694.17     32.41 o 
  -4   1  13    17475.19    17361.27    177.23 o 
  -3   1  13      151.16      169.66     15.25 o 
  -2   1  13    13217.45    13190.06    157.85 o 
  -1   1  13     8427.94     8192.09    106.40 o 
   0   1  13     2260.90     2287.74     52.39 o 
   1   1  13     5246.38     5293.19     65.85 o 
   2   1  13      168.12      198.75     14.57 o 
   3   1  13     8036.91     7873.36     89.37 o 
   4   1  13     1824.18     1725.42     33.59 o 
   5   1  13    10198.67    10297.20    132.38 o 
   6   1  13     7492.43     7509.05    105.46 o 
   7   1  13     4393.89     4494.56     75.59 o 
   8   1  13      814.92      813.34     30.24 o 
   9   1  13     1507.52     1591.79     39.04 o 
  10   1  13      734.93      726.00     28.94 o 
  11   1  13      870.33      817.35     32.02 o 
  12   1  13     3683.33     3501.52     60.79 o 
  13   1  13      771.91      681.83     30.91 o 
  14   1  13      269.71      322.12     26.97 o 
  15   1  13      660.66      631.28     35.41 o 
  16   1  13      109.42      148.76     25.47 o 
  17   1  13      462.78      515.21     32.93 o 
 -20   2  13     1373.46     1515.74    111.81 o 
 -19   2  13      724.06      828.66     84.82 o 
 -18   2  13     4823.21     4783.29    173.39 o 
 -17   2  13     1827.20     1808.25    108.74 o 
 -16   2  13     2227.64     2102.01    107.68 o 
 -15   2  13     3649.52     3512.91    138.19 o 
 -14   2  13     2522.82     2577.88     80.95 o 
 -13   2  13      580.56      520.15     42.26 o 
 -12   2  13      821.66      884.67     49.58 o 
 -11   2  13     3892.02     3871.29    113.73 o 
 -10   2  13       18.88       16.91     24.65 o 
  -9   2  13    14039.22    13982.65    151.32 o 
  -8   2  13       11.12      -21.89     15.55 o 
  -7   2  13    20613.94    20498.24    209.97 o 
  -6   2  13       19.04       -8.37     12.75 o 
  -5   2  13    19004.41    18752.94    193.11 o 
  -4   2  13       87.26      119.29     14.75 o 
  -3   2  13     4462.76     4401.41     53.88 o 
  -2   2  13      480.16      520.10     21.78 o 
  -1   2  13     8016.11     7841.03    104.86 o 
   0   2  13      139.67      155.71     14.94 o 
   1   2  13     1229.26     1141.29     29.33 o 
   2   2  13     1035.40      957.35     26.83 o 
   3   2  13      160.97      129.18     14.34 o 
   4   2  13      101.64       99.63     14.14 o 
   5   2  13     2607.50     2547.67     43.46 o 
   6   2  13     1595.98     1596.91     74.20 o 
   7   2  13     4915.32     4735.37     78.35 o 
   8   2  13     3717.73     3503.96     72.72 o 
   9   2  13     6084.29     5878.10     93.07 o 
  10   2  13    10506.01    10432.69    141.57 o 
  11   2  13     3180.14     2881.79     74.58 o 
  12   2  13     6400.14     6239.05    127.49 o 
  13   2  13      322.85      366.18     32.39 o 
  14   2  13      562.93      584.04     36.51 o 
  15   2  13      511.91      434.15     34.96 o 
  16   2  13       28.10        6.00     25.28 o 
  17   2  13      211.79      188.73     32.45 o 
 -19   3  13      469.77      556.61     74.70 o 
 -18   3  13      632.26      732.65     79.27 o 
 -17   3  13      995.57      870.77     82.16 o 
 -16   3  13      360.95      372.25     45.01 o 
 -15   3  13      141.60      129.05     35.65 o 
 -14   3  13      718.33      647.48     55.17 o 
 -13   3  13      377.39      382.37     42.72 o 
 -12   3  13     1055.97     1032.01     55.18 o 
 -11   3  13      906.07      915.23     51.20 o 
 -10   3  13     6357.40     6078.21    124.13 o 
  -9   3  13      150.51      179.06     43.12 o 
  -8   3  13     3306.61     3480.95     62.27 o 
  -7   3  13      651.72      717.01     24.90 o 
  -6   3  13     5849.73     5777.73     81.52 o 
  -5   3  13     2241.51     2266.69     40.29 o 
  -4   3  13     2056.58     2048.41     38.27 o 
  -3   3  13     1480.48     1499.08     32.81 o 
  -2   3  13     6638.25     6632.83     80.32 o 
  -1   3  13     2378.03     2380.61     40.23 o 
   0   3  13     5348.56     5426.13     68.58 o 
   1   3  13     3548.61     3468.63     51.47 o 
   2   3  13     2305.29     2367.76     49.02 o 
   3   3  13     1886.97     1857.03     37.01 o 
   4   3  13      298.25      257.89     18.34 o 
   5   3  13       63.59       52.23     15.01 o 
   6   3  13     2103.35     2239.32     43.10 o 
   7   3  13      659.42      624.38     30.66 o 
   8   3  13     3721.26     3510.22     67.33 o 
   9   3  13       31.85       27.95     19.88 o 
  10   3  13     4959.02     4866.28     84.96 o 
  11   3  13      702.00      704.17     35.21 o 
  12   3  13     2603.70     2519.31     81.78 o 
  13   3  13     2635.57     2528.29     63.95 o 
  14   3  13      979.09     1097.38     47.56 o 
  15   3  13     1639.08     1609.82     61.42 o 
  16   3  13      815.21      850.47     60.92 o 
  17   3  13        2.01      -37.31     36.77 o 
 -19   4  13      440.80      420.91     71.66 o 
 -18   4  13      137.28      132.40     41.76 o 
 -17   4  13        2.90      -15.81     34.65 o 
 -16   4  13      757.09      687.56     58.19 o 
 -15   4  13       18.82       25.10     35.11 o 
 -14   4  13     4379.56     4439.33    111.00 o 
 -13   4  13       66.62       72.37     32.60 o 
 -12   4  13     5828.77     6171.40    132.76 o 
 -11   4  13        6.23      -26.96     27.49 o 
 -10   4  13    14946.37    14792.26    283.57 o 
  -9   4  13      127.84      123.68     29.36 o 
  -8   4  13     5061.24     4878.49    107.17 o 
  -7   4  13      184.94      195.05     29.85 o 
  -6   4  13     2820.28     2825.52     58.90 o 
  -5   4  13      326.21      283.03     22.40 o 
  -4   4  13      663.44      615.84     28.75 o 
  -3   4  13       48.99       80.65     19.81 o 
  -2   4  13       47.94       54.10     16.57 o 
  -1   4  13     2473.40     2344.52     42.53 o 
   0   4  13    11354.12    11370.16    184.10 o 
   1   4  13      599.86      660.72     27.63 o 
   2   4  13    10763.89    10737.41    118.16 o 
   3   4  13     6196.96     6279.55     92.67 o 
   4   4  13    14292.71    14264.49    150.59 o 
   5   4  13      309.99      281.88     25.04 o 
   6   4  13    11188.27    11142.12    138.92 o 
   7   4  13      388.24      387.64     22.37 o 
   8   4  13     2891.02     2857.37     60.98 o 
   9   4  13     1230.71     1219.68     43.46 o 
  10   4  13      197.87      168.24     26.01 o 
  11   4  13       43.41       60.33     23.69 o 
  12   4  13      417.97      450.29     33.42 o 
  13   4  13       12.68       15.38     25.77 o 
  14   4  13       81.73       90.06     28.42 o 
  15   4  13      471.83      576.47     43.05 o 
  16   4  13      154.84      147.03     65.52 o 
 -18   5  13      146.23      255.47     47.55 o 
 -17   5  13     1721.80     1755.46     81.95 o 
 -16   5  13       29.20       22.65     38.31 o 
 -15   5  13      991.29     1104.58     63.41 o 
 -14   5  13     3614.94     3418.26     99.02 o 
 -13   5  13     1039.02     1070.65     62.03 o 
 -12   5  13     1529.62     1500.06     67.11 o 
 -11   5  13     1969.91     1953.45     71.54 o 
 -10   5  13      837.59      827.62     49.92 o 
  -9   5  13      757.87      688.21     44.96 o 
  -8   5  13     1755.32     1557.48     60.91 o 
  -7   5  13       69.52      105.79     29.85 o 
  -6   5  13      147.00      113.09     35.34 o 
  -5   5  13      519.82      493.19     27.03 o 
  -4   5  13       55.47       52.06     14.94 o 
  -3   5  13        1.72       13.12     14.24 o 
  -2   5  13     1174.48     1141.25     32.03 o 
  -1   5  13      211.72      276.02     24.14 o 
   0   5  13      422.09      397.27     28.74 o 
   1   5  13     1430.90     1477.91     36.19 o 
   2   5  13     2216.78     2289.22     44.14 o 
   3   5  13     2949.09     2994.68     50.97 o 
   4   5  13      171.43      170.99     19.37 o 
   5   5  13      419.42      410.23     22.75 o 
   6   5  13      713.71      730.96     29.16 o 
   7   5  13     6841.97     6644.22    134.90 o 
   8   5  13      746.82      679.35     29.30 o 
   9   5  13      521.60      478.16     31.39 o 
  10   5  13       10.61       -2.18     20.89 o 
  11   5  13      435.45      445.59     32.39 o 
  12   5  13      804.33      830.75     41.36 o 
  13   5  13      181.92      217.33     30.44 o 
  14   5  13     5522.49     5691.74    102.36 o 
  15   5  13       46.78       40.26     36.81 o 
  16   5  13     7825.40     8134.90    164.43 o 
 -17   6  13     4898.78     5513.16    138.39 o 
 -16   6  13      148.19      156.57     44.13 o 
 -15   6  13     4857.09     4683.21    122.09 o 
 -14   6  13      262.92      301.88     45.54 o 
 -13   6  13     2797.65     2799.84     90.99 o 
 -12   6  13     1774.48     1662.96     71.16 o 
 -11   6  13       32.39      -27.35     31.29 o 
 -10   6  13     1088.03     1113.44     58.56 o 
  -9   6  13       16.78        1.08     31.70 o 
  -8   6  13      461.92      439.16     40.58 o 
  -7   6  13     6045.49     6185.21    129.69 o 
  -6   6  13     2080.00     2163.97     72.38 o 
  -5   6  13    12489.67    12199.61    208.00 o 
  -4   6  13        5.42       35.69     23.60 o 
  -3   6  13    27771.44    27945.96    283.40 o 
  -2   6  13        6.22       39.11     22.82 o 
  -1   6  13    24950.26    24750.22    247.67 o 
   0   6  13     1829.21     1796.48     41.58 o 
   1   6  13     5389.05     5350.82     84.24 o 
   2   6  13     2188.98     2093.91     48.47 o 
   3   6  13     1572.40     1498.73     38.56 o 
   4   6  13      614.02      583.26     26.02 o 
   5   6  13      730.80      705.15     31.26 o 
   6   6  13      467.41      486.66     26.14 o 
   7   6  13     2712.31     2732.81     52.75 o 
   8   6  13      378.66      381.46     36.82 o 
   9   6  13     5857.70     5839.78     97.85 o 
  10   6  13      939.85     1019.62     44.77 o 
  11   6  13     4959.16     4950.20     90.67 o 
  12   6  13      109.05      145.28     28.95 o 
  13   6  13     3314.63     3349.55     77.13 o 
  14   6  13      151.40      198.77     41.46 o 
  15   6  13      751.94      734.47     61.60 o 
 -16   7  13      897.53      959.23    116.56 o 
 -15   7  13     2619.37     2650.49     94.10 o 
 -14   7  13      925.67      897.69     59.63 o 
 -13   7  13     1042.20     1136.21     65.90 o 
 -12   7  13       14.19      -21.05     35.52 o 
 -11   7  13      244.78      254.70     41.41 o 
 -10   7  13        3.84      -30.97     32.40 o 
  -9   7  13      476.55      402.82     42.99 o 
  -8   7  13      116.14      100.46     32.83 o 
  -7   7  13      111.80      102.86     32.96 o 
  -6   7  13     6501.74     6173.97    132.23 o 
  -5   7  13     1009.97      954.31     55.91 o 
  -4   7  13     8445.04     8248.54    158.06 o 
  -3   7  13     1016.72      964.20     48.94 o 
  -2   7  13      123.25      119.57     18.76 o 
  -1   7  13     3842.35     3971.16     89.52 o 
   0   7  13      509.89      524.40     26.57 o 
   1   7  13     1893.00     1904.63     44.10 o 
   2   7  13       44.79       72.15     21.57 o 
   3   7  13     2271.20     2262.18     47.16 o 
   4   7  13      492.93      524.46     29.86 o 
   5   7  13     1422.26     1298.96     56.10 o 
   6   7  13     2371.04     2400.65     51.29 o 
   7   7  13     4857.94     4586.19     72.30 o 
   8   7  13     3484.14     3487.35     63.10 o 
   9   7  13     4398.64     4307.46     76.56 o 
  10   7  13     1683.44     1575.05     52.87 o 
  11   7  13     2742.08     2809.48    101.11 o 
  12   7  13       27.86        9.01     27.14 o 
  13   7  13       39.36       20.34     59.84 o 
  14   7  13        3.85      -26.97     36.79 o 
 -15   8  13       31.79        7.84     39.68 o 
 -14   8  13      165.01       54.84     40.62 o 
 -13   8  13       17.19      -21.50     36.87 o 
 -12   8  13     2821.44     2858.57     94.82 o 
 -11   8  13      358.14      378.48     46.52 o 
 -10   8  13     1895.10     2022.37    101.07 o 
  -9   8  13      788.84      723.79    126.94 o 
  -8   8  13     2770.19     2831.14     90.35 o 
  -7   8  13      958.19      857.86     53.71 o 
  -6   8  13      592.34      503.49     46.20 o 
  -5   8  13      754.55      686.23     49.43 o 
  -4   8  13       28.50       -0.42     30.63 o 
  -3   8  13     1993.93     1857.55     84.07 o 
  -2   8  13     1631.36     1598.82     41.11 o 
  -1   8  13     1067.11      999.46     36.47 o 
   0   8  13     3534.81     3578.49     61.70 o 
   1   8  13     3503.14     3515.15     72.04 o 
   2   8  13     9934.35     9976.54    122.47 o 
   3   8  13     3096.74     3111.62     59.17 o 
   4   8  13     1734.21     1723.72     44.43 o 
   5   8  13     1839.66     1824.18     46.84 o 
   6   8  13     1282.33     1236.28     40.61 o 
   7   8  13      121.92      148.90     24.16 o 
   8   8  13      111.45       80.87     24.15 o 
   9   8  13      275.32      230.78     26.97 o 
  10   8  13     1153.83     1216.42     65.42 o 
  11   8  13     3573.06     3627.55     79.89 o 
  12   8  13      387.28      504.07     49.37 o 
  13   8  13     1873.06     2128.81     85.60 o 
 -14   9  13      307.32      403.26     53.77 o 
 -13   9  13     2611.71     2591.15     96.03 o 
 -12   9  13       11.81       -9.23     39.53 o 
 -11   9  13     5225.29     5585.58    139.15 o 
 -10   9  13       41.81       35.84     38.56 o 
  -9   9  13     3826.58     3939.43    111.44 o 
  -8   9  13      603.00      576.77     55.13 o 
  -7   9  13     3218.69     3074.29     95.46 o 
  -6   9  13     3065.59     3002.96    147.74 o 
  -5   9  13       55.32       12.95     34.54 o 
  -4   9  13     2741.23     2770.82     88.07 o 
  -3   9  13     1946.96     1979.00     75.40 o 
  -2   9  13      622.72      591.24     48.14 o 
  -1   9  13     1655.60     1673.76     60.24 o 
   0   9  13       25.59       36.25     20.90 o 
   1   9  13     3618.70     3658.40     65.53 o 
   2   9  13     1232.70     1200.99     54.11 o 
   3   9  13     9653.67     9626.71    122.66 o 
   4   9  13      101.20       68.72     20.44 o 
   5   9  13     3922.98     4085.07     70.75 o 
   6   9  13      173.59      132.48     24.46 o 
   7   9  13      545.11      546.45     49.89 o 
   8   9  13       49.39       78.87     26.57 o 
   9   9  13      448.76      507.47     32.25 o 
  10   9  13      611.94      719.89     37.01 o 
  11   9  13      611.90      668.77     56.28 o 
 -12  10  13     1335.94     1340.03     77.94 o 
 -11  10  13      177.71       93.26     46.84 o 
 -10  10  13        8.99      -38.80     37.53 o 
  -9  10  13        0.00       -1.84     38.62 o 
  -8  10  13        5.39      -26.22     38.51 o 
  -7  10  13       40.97       41.00     38.73 o 
  -6  10  13      126.23       96.54     41.58 o 
  -5  10  13       70.93       97.16     39.79 o 
  -4  10  13       35.17        4.37     38.10 o 
  -3  10  13      298.90      310.69     43.64 o 
  -2  10  13     1107.32     1010.00     61.66 o 
  -1  10  13       95.43       93.54     37.26 o 
   0  10  13        9.79      -34.78     34.27 o 
   1  10  13      353.80      379.40     29.84 o 
   2  10  13        8.90        9.95     22.76 o 
   3  10  13      148.52      133.36     25.33 o 
   4  10  13      248.31      281.93     26.14 o 
   5  10  13       76.87      126.41     22.93 o 
   6  10  13     2605.94     2713.15     55.10 o 
   7  10  13      215.89      200.94     28.66 o 
   8  10  13     2220.19     2224.91     78.89 o 
   9  10  13       57.13       86.06     33.70 o 
  -9  11  13     1218.17     1220.07     74.81 o 
  -8  11  13      681.77      691.03     62.86 o 
  -7  11  13      784.33      804.87     61.37 o 
  -6  11  13     2425.12     2217.28    120.40 o 
  -5  11  13      197.84      229.34     45.41 o 
  -4  11  13     3069.18     3213.73    102.53 o 
  -3  11  13       87.51       62.52     45.72 o 
  -2  11  13     3830.38     3905.35    113.29 o 
  -1  11  13       13.69       13.47     39.15 o 
   0  11  13     2829.78     2842.29     97.00 o 
   1  11  13      255.15      261.98     47.92 o 
   2  11  13     2800.76     2731.87     60.79 o 
   3  11  13     1055.17     1014.62     42.33 o 
   4  11  13        5.58       -2.85     25.24 o 
   5  11  13     1706.54     1708.51     46.84 o 
   6  11  13     1041.36     1183.12     41.96 o 
  -3  12  13      181.18      251.99     49.55 o 
  -2  12  13       48.98       67.07     43.02 o 
  -1  12  13       27.06       -0.87     40.29 o 
   0  12  13      380.62      343.48     51.35 o 
   1  12  13      234.99      197.96     46.42 o 
 -16   0  14     6010.78     5883.86    182.76 o 
 -14   0  14     5151.27     5432.59    166.65 o 
 -12   0  14     4756.94     5259.18    157.26 o 
 -10   0  14    10018.45    10010.70    161.51 o 
  -8   0  14      832.26      812.07     38.78 o 
  -6   0  14      468.29      467.93     24.37 o 
  -4   0  14     3110.52     3042.94     56.07 o 
  -2   0  14    19908.31    20333.80    284.97 o 
   0   0  14    54362.79    53069.18    695.29 o 
   2   0  14    18007.75    18106.54    254.62 o 
   4   0  14     8097.90     8033.96    194.18 o 
   6   0  14      213.16      187.01     27.54 o 
   8   0  14     1332.80     1391.78     79.00 o 
  10   0  14     1529.18     1543.86     81.23 o 
  12   0  14     1839.31     1817.46     78.47 o 
  14   0  14     4424.37     4570.27    161.63 o 
  16   0  14     4696.80     4856.31    155.97 o 
 -19   1  14     1820.96     2020.34    112.54 o 
 -18   1  14        1.10        6.87     46.99 o 
 -17   1  14     2166.78     2199.13    116.44 o 
 -16   1  14      529.62      520.41     64.37 o 
 -15   1  14      341.26      302.14     57.04 o 
 -14   1  14     2415.05     2269.63     73.34 o 
 -13   1  14     1107.23     1088.49     54.21 o 
 -12   1  14     4443.39     4439.33     99.06 o 
 -11   1  14      954.52      947.54     39.83 o 
 -10   1  14     5736.41     5747.00     77.27 o 
  -9   1  14       23.17       13.76     14.86 o 
  -8   1  14     3157.03     3311.86     53.38 o 
  -7   1  14       63.42       58.68     13.60 o 
  -6   1  14      718.78      726.41     23.93 o 
  -5   1  14      108.87      151.13     14.26 o 
  -4   1  14     1340.59     1393.99     32.78 o 
  -3   1  14       62.44       89.40     14.69 o 
  -2   1  14       10.13       24.08     14.61 o 
  -1   1  14      260.23      302.21     20.09 o 
   0   1  14     1072.08     1083.82     32.71 o 
   1   1  14       13.44       24.18     17.03 o 
   2   1  14     1571.57     1575.58     51.52 o 
   3   1  14     4784.43     4683.69     62.27 o 
   4   1  14      166.24      151.59     19.83 o 
   5   1  14     1937.52     1943.90     47.79 o 
   6   1  14       11.97        4.53     17.78 o 
   7   1  14     3553.77     3470.82     66.79 o 
   8   1  14      156.01      175.80     29.08 o 
   9   1  14     2736.96     2774.63     52.28 o 
  10   1  14     5030.05     4725.99     71.82 o 
  11   1  14     2161.02     2202.68     48.83 o 
  12   1  14     2249.91     2203.57     50.01 o 
  13   1  14      212.46      235.81     25.55 o 
  14   1  14     4356.57     4495.12     74.97 o 
  15   1  14      307.74      319.42     29.71 o 
  16   1  14     1173.24     1200.35     44.69 o 
  17   1  14      706.65      680.38     36.29 o 
 -19   2  14      827.55      745.47     82.63 o 
 -18   2  14     1045.84     1025.79     88.31 o 
 -17   2  14     1750.59     1855.11    110.68 o 
 -16   2  14      586.99      508.23     64.68 o 
 -15   2  14      465.84      488.69     65.00 o 
 -14   2  14     3165.60     3090.19     90.80 o 
 -13   2  14       15.87       40.47     31.46 o 
 -12   2  14     1108.98     1069.69     55.46 o 
 -11   2  14      448.57      452.66     38.00 o 
 -10   2  14      483.84      517.32     29.34 o 
  -9   2  14     8679.01     8682.59    260.45 o 
  -8   2  14      780.02      789.83     31.46 o 
  -7   2  14    10924.40    11155.18    142.88 o 
  -6   2  14     2317.75     2356.29     43.26 o 
  -5   2  14    13509.55    13402.95    129.34 o 
  -4   2  14     2342.46     2317.61     39.28 o 
  -3   2  14    13237.46    13113.75    126.99 o 
  -2   2  14      303.41      313.84     19.79 o 
  -1   2  14     3878.62     3881.80     64.31 o 
   0   2  14     2425.13     2349.62     41.44 o 
   1   2  14      627.40      537.35     21.83 o 
   2   2  14      788.95      834.65     26.92 o 
   3   2  14     2101.37     2010.74     49.75 o 
   4   2  14    11478.65    11358.55    123.58 o 
   5   2  14     7480.92     7229.37    103.88 o 
   6   2  14     2657.73     2568.20     56.33 o 
   7   2  14     7838.48     7737.02    146.52 o 
   8   2  14       60.73       58.73     21.43 o 
   9   2  14    14393.78    14017.84    215.37 o 
  10   2  14       57.02       54.87     24.23 o 
  11   2  14     5089.21     4962.87     93.52 o 
  12   2  14        5.72      -35.22     23.48 o 
  13   2  14      602.53      597.07     38.04 o 
  14   2  14      516.12      439.12     36.15 o 
  15   2  14       12.09      -13.72     26.84 o 
  16   2  14      399.55      386.31     36.63 o 
 -19   3  14     1161.12     1166.65     98.79 o 
 -18   3  14       76.04       90.03     56.14 o 
 -17   3  14     1317.53     1278.40     96.20 o 
 -16   3  14     1897.27     1914.84     77.25 o 
 -15   3  14     2379.88     2412.77     81.82 o 
 -14   3  14     1281.04     1339.49     98.86 o 
 -13   3  14     5559.93     5468.25    182.46 o 
 -12   3  14      294.85      321.93     53.28 o 
 -11   3  14     4550.17     4554.18    194.92 o 
 -10   3  14       88.24      117.28     29.75 o 
  -9   3  14       25.28      -15.61     31.46 o 
  -8   3  14      680.13      542.92     38.46 o 
  -7   3  14      144.31      169.80     20.68 o 
  -6   3  14     2311.58     2116.62     55.10 o 
  -5   3  14       35.25       28.79     14.09 o 
  -4   3  14     8870.96     8612.02    101.50 o 
  -3   3  14     1240.56     1231.81     28.46 o 
  -2   3  14     2157.53     2050.01     35.94 o 
  -1   3  14     4875.59     4762.07     63.97 o 
   0   3  14     3630.52     3606.88     53.97 o 
   1   3  14     9282.95     9147.98    103.72 o 
   2   3  14       53.54       40.41     15.15 o 
   3   3  14     8124.12     8077.72     95.20 o 
   4   3  14     5152.75     4906.88     67.61 o 
   5   3  14     9140.21     9079.66    105.55 o 
   6   3  14    10799.00    10220.99    136.34 o 
   7   3  14     2430.63     2365.37     55.11 o 
   8   3  14     4068.84     3785.41     71.97 o 
   9   3  14      368.09      419.17     29.62 o 
  10   3  14     3645.08     3456.62     71.20 o 
  11   3  14      254.08      223.78     28.04 o 
  12   3  14        5.02       16.89     23.90 o 
  13   3  14      114.56      153.17     27.65 o 
  14   3  14      167.35       99.41     28.79 o 
  15   3  14      525.02      538.76     39.01 o 
  16   3  14     1341.72     1418.87     57.07 o 
 -18   4  14       77.14        0.26     37.77 o 
 -17   4  14      820.42      770.40     57.79 o 
 -16   4  14       13.81      -49.20     56.57 o 
 -15   4  14     1653.68     1684.02     76.15 o 
 -14   4  14       15.76       35.78     32.84 o 
 -13   4  14     5816.87     5912.21    173.44 o 
 -12   4  14     3581.05     3765.91     99.04 o 
 -11   4  14     7699.56     7801.12    154.24 o 
 -10   4  14     2682.91     2720.56     80.46 o 
  -9   4  14     1372.20     1324.71     87.61 o 
  -8   4  14      319.66      273.37     34.06 o 
  -7   4  14      406.51      391.76     35.51 o 
  -6   4  14     1911.83     2010.56     48.09 o 
  -5   4  14      919.79      926.42     36.25 o 
  -4   4  14       57.91       44.71     18.47 o 
  -3   4  14      479.07      387.46     20.63 o 
  -2   4  14      315.47      315.90     19.37 o 
  -1   4  14      359.82      355.06     18.96 o 
   0   4  14      917.37      927.67     29.24 o 
   1   4  14      422.81      416.44     21.30 o 
   2   4  14     5873.06     6011.51     77.76 o 
   3   4  14       28.62       43.76     26.06 o 
   4   4  14      346.37      310.15     21.02 o 
   5   4  14      653.23      661.79     27.34 o 
   6   4  14      491.91      475.91     24.31 o 
   7   4  14       20.36       -2.43     20.45 o 
   8   4  14      333.55      292.03     27.55 o 
   9   4  14      233.44      243.07     27.17 o 
  10   4  14     1271.54     1226.40     45.88 o 
  11   4  14     2359.38     2309.47     73.08 o 
  12   4  14     1225.28     1161.98     46.88 o 
  13   4  14     4648.72     4643.87     98.08 o 
  14   4  14        6.99       -7.27     27.58 o 
  15   4  14     5236.24     5179.56    138.01 o 
  16   4  14      124.39      146.42     37.53 o 
 -18   5  14      339.40      351.41     50.20 o 
 -17   5  14      212.33      221.53     45.51 o 
 -16   5  14     1365.51     1362.39     71.75 o 
 -15   5  14     2498.69     2594.19    104.19 o 
 -14   5  14       15.26       28.69     35.01 o 
 -13   5  14     3730.76     3851.92    105.04 o 
 -12   5  14      245.59      274.94     39.50 o 
 -11   5  14     5826.40     5809.23    129.49 o 
 -10   5  14     2698.30     2642.39     92.81 o 
  -9   5  14     5496.61     5277.98    118.44 o 
  -8   5  14     3047.75     3068.73    214.57 o 
  -7   5  14     1780.60     1694.89     63.81 o 
  -6   5  14    10222.31    10534.55    185.37 o 
  -5   5  14       43.29       42.75     23.96 o 
  -4   5  14     6182.11     6403.86     94.92 o 
  -3   5  14     2755.04     2763.27     70.09 o 
  -2   5  14     3838.62     3769.04     62.68 o 
  -1   5  14     7638.42     7570.95     93.76 o 
   0   5  14      383.73      389.70     25.15 o 
   1   5  14    17987.26    17743.02    197.69 o 
   2   5  14      294.07      360.53     22.07 o 
   3   5  14     8347.91     8103.30     98.83 o 
   4   5  14     3352.80     3341.59     55.47 o 
   5   5  14     7173.14     7099.19     91.37 o 
   6   5  14     9628.97     9618.74    240.38 o 
   7   5  14      313.43      303.58     27.50 o 
   8   5  14     4278.44     4556.46     83.60 o 
   9   5  14      406.52      335.82     29.37 o 
  10   5  14     2630.39     2387.77     86.24 o 
  11   5  14      696.61      678.67     38.49 o 
  12   5  14      842.07      896.48     98.87 o 
  13   5  14     2921.01     2989.18     72.79 o 
  14   5  14        6.78      -11.62     29.35 o 
  15   5  14     4123.15     4310.96    192.70 o 
 -17   6  14       72.08      118.13     43.19 o 
 -16   6  14     2692.00     2807.62     97.64 o 
 -15   6  14      647.82      548.14     52.97 o 
 -14   6  14       61.99       28.05     37.81 o 
 -13   6  14      801.53      844.70     56.21 o 
 -12   6  14      493.92      368.89     46.73 o 
 -11   6  14       12.62      -19.68     32.38 o 
 -10   6  14     2817.91     2858.38     88.99 o 
  -9   6  14      310.48      356.70     71.13 o 
  -8   6  14      915.04      852.10     52.13 o 
  -7   6  14       95.57       92.57     31.15 o 
  -6   6  14     1257.13     1332.01     61.17 o 
  -5   6  14     2732.38     2677.21     80.54 o 
  -4   6  14      468.27      453.45     23.74 o 
  -3   6  14        1.64        6.36     16.12 o 
  -2   6  14     1336.73     1402.02     37.26 o 
  -1   6  14      288.69      323.64     22.85 o 
   0   6  14      150.47      167.47     20.11 o 
   1   6  14      130.41      112.54     18.49 o 
   2   6  14      714.18      661.85     27.53 o 
   3   6  14       52.98       60.15     17.71 o 
   4   6  14       27.80       21.80     17.92 o 
   5   6  14     2130.36     1996.95     45.46 o 
   6   6  14     1026.72     1029.64     40.18 o 
   7   6  14      280.73      266.12     23.37 o 
   8   6  14     1964.14     1956.33     55.27 o 
   9   6  14     3421.45     3370.54     72.18 o 
  10   6  14     3216.91     3327.73     73.56 o 
  11   6  14      870.55      849.85     42.66 o 
  12   6  14       71.96       49.42     35.43 o 
  13   6  14      320.61      338.12     34.81 o 
  14   6  14       42.71      -21.85     38.77 o 
 -16   7  14      566.96      615.39     58.93 o 
 -15   7  14        9.68       15.71     42.04 o 
 -14   7  14      321.55      298.40     46.74 o 
 -13   7  14      595.01      511.04     51.27 o 
 -12   7  14     1289.01     1187.28     67.07 o 
 -11   7  14      468.00      470.03     49.34 o 
 -10   7  14     1997.73     2031.39     79.33 o 
  -9   7  14       34.82       49.19     34.38 o 
  -8   7  14     6676.84     6838.29    145.21 o 
  -7   7  14      792.85      960.04    126.76 o 
  -6   7  14    11096.78    11356.84    288.28 o 
  -5   7  14        0.45       -1.41     55.27 o 
  -4   7  14    10995.85    10868.35    195.64 o 
  -3   7  14      167.19      231.91     34.57 o 
  -2   7  14     4246.21     4320.01    103.45 o 
  -1   7  14     1301.32     1471.10     55.24 o 
   0   7  14      234.61      249.10     22.60 o 
   1   7  14     1129.66     1161.56     37.41 o 
   2   7  14      987.59     1023.57     44.85 o 
   3   7  14     1407.12     1409.55     40.17 o 
   4   7  14     2043.63     2079.66     47.66 o 
   5   7  14       52.25       57.13     20.48 o 
   6   7  14     3022.46     3136.33     59.67 o 
   7   7  14      892.75      975.01     38.35 o 
   8   7  14     3766.12     4025.64     74.67 o 
   9   7  14      658.87      654.65     73.44 o 
  10   7  14     4577.84     4549.21     88.16 o 
  11   7  14      392.56      443.57     36.61 o 
  12   7  14     3471.95     3751.74     82.71 o 
  13   7  14      410.87      452.76     48.62 o 
 -14   8  14     1235.94     1268.59    105.70 o 
 -13   8  14      413.21      404.76     51.58 o 
 -12   8  14     2742.09     2939.03    102.51 o 
 -11   8  14      792.22      815.73     59.91 o 
 -10   8  14     1555.17     1715.04    116.61 o 
  -9   8  14      533.98      460.90     47.97 o 
  -8   8  14      683.28      689.42     54.61 o 
  -7   8  14        4.40      -47.35     31.57 o 
  -6   8  14      948.98      848.91     69.31 o 
  -5   8  14       11.47        2.59     32.32 o 
  -4   8  14     3561.52     3107.38    176.73 o 
  -3   8  14      457.41      411.11     42.62 o 
  -2   8  14     3702.29     3541.85     72.15 o 
  -1   8  14       86.17       80.91     20.69 o 
   0   8  14     7844.70     7750.35    144.67 o 
   1   8  14     1267.69     1175.66     65.06 o 
   2   8  14     2128.80     2285.99     50.98 o 
   3   8  14      196.81      167.29     21.50 o 
   4   8  14     2051.40     2001.27     49.21 o 
   5   8  14      618.22      640.51     31.65 o 
   6   8  14     2209.74     2136.82     51.35 o 
   7   8  14      360.66      323.06     27.29 o 
   8   8  14      140.54       91.66     24.28 o 
   9   8  14      242.22      241.05     44.44 o 
  10   8  14     1163.68     1120.53     50.60 o 
  11   8  14     2332.83     2343.00     66.83 o 
  12   8  14      607.09      642.23     54.92 o 
 -13   9  14      938.81     1059.02     70.00 o 
 -12   9  14      762.81      758.65     60.65 o 
 -11   9  14      940.06     1031.52     66.27 o 
 -10   9  14     2391.15     2423.74     93.09 o 
  -9   9  14       12.93        9.14     41.16 o 
  -8   9  14     1627.51     1669.19     78.21 o 
  -7   9  14       84.55       93.51     54.00 o 
  -6   9  14       12.24      -12.04     46.05 o 
  -5   9  14      488.68      474.94     52.17 o 
  -4   9  14      224.65      200.36     45.12 o 
  -3   9  14     1175.52     1093.64     64.64 o 
  -2   9  14       34.32       34.38     35.39 o 
  -1   9  14     1284.22     1329.97     83.43 o 
   0   9  14       85.77       47.83     21.94 o 
   1   9  14     1670.48     1675.06     47.07 o 
   2   9  14      461.95      490.92     30.96 o 
   3   9  14     2722.38     2785.34     61.73 o 
   4   9  14        9.02       11.28     20.41 o 
   5   9  14      274.08      287.41     28.13 o 
   6   9  14      131.69      133.83     25.03 o 
   7   9  14     1857.67     1715.57     48.94 o 
   8   9  14      165.93      251.05     28.68 o 
   9   9  14        9.59        2.74     24.53 o 
  10   9  14      183.89      201.85     34.52 o 
 -10  10  14      194.46      108.70     46.58 o 
  -9  10  14     2479.21     2591.87     98.00 o 
  -8  10  14      270.47      243.58     49.61 o 
  -7  10  14     8204.11     8643.72    181.42 o 
  -6  10  14      204.18      228.49     44.42 o 
  -5  10  14     3116.61     3153.67    130.10 o 
  -4  10  14       31.42      -38.26     35.98 o 
  -3  10  14     6192.21     6025.43    140.89 o 
  -2  10  14      946.76      943.71     60.28 o 
  -1  10  14     3362.22     3158.29    100.25 o 
   0  10  14     1169.75     1059.52     79.51 o 
   1  10  14      326.44      292.94     38.37 o 
   2  10  14     1738.56     1718.20     50.01 o 
   3  10  14      634.26      733.93     36.49 o 
   4  10  14        5.03      -10.23     21.83 o 
   5  10  14     1783.60     1884.95     48.02 o 
   6  10  14        0.41       47.50     24.14 o 
   7  10  14     6735.54     7341.85    106.98 o 
   8  10  14       14.84       30.59     26.85 o 
  -7  11  14      640.85      537.84     56.93 o 
  -6  11  14      879.11      989.41     78.77 o 
  -5  11  14     1011.41      979.84     65.04 o 
  -4  11  14      591.57      692.34     57.63 o 
  -3  11  14       42.70        3.40     41.61 o 
  -2  11  14        1.78        6.94     40.40 o 
  -1  11  14      309.28      353.39     50.34 o 
   0  11  14      134.59      106.37     42.75 o 
   1  11  14       84.00       50.44     55.48 o 
   2  11  14        6.57       -3.11     37.86 o 
   3  11  14        1.46      -33.48     34.44 o 
   4  11  14       81.67      105.39     25.85 o 
 -15   0  15     3706.05     3965.99    143.01 o 
 -13   0  15     7721.08     7793.52    209.65 o 
 -11   0  15     4964.32     4992.39    151.92 o 
  -9   0  15     1641.33     1542.11     51.87 o 
  -7   0  15       47.13       32.12     18.11 o 
  -5   0  15       64.43       43.90     17.44 o 
  -3   0  15     1569.18     1490.70     44.11 o 
  -1   0  15     5639.25     5415.82     98.05 o 
   1   0  15        1.98        7.50     17.81 o 
   3   0  15     3462.78     3474.48    112.98 o 
   5   0  15       72.61        8.52     33.89 o 
   7   0  15      126.52      131.40     28.05 o 
   9   0  15      682.25      653.41     41.77 o 
  11   0  15     6271.20     6145.39    123.92 o 
  13   0  15     1692.15     1914.45     70.40 o 
  15   0  15      181.80      201.29     40.66 o 
 -18   1  15       73.35       25.89     52.77 o 
 -17   1  15     2256.15     2361.04    120.04 o 
 -16   1  15      670.61      643.44     70.82 o 
 -15   1  15     1942.91     1878.74    103.74 o 
 -14   1  15       19.29      -11.12     44.05 o 
 -13   1  15     3661.71     3890.79    140.17 o 
 -12   1  15       75.51       66.13     29.23 o 
 -11   1  15       62.68       60.09     23.18 o 
 -10   1  15       37.09       32.64     21.05 o 
  -9   1  15       31.79        7.83     13.64 o 
  -8   1  15     3693.75     3743.76     51.50 o 
  -7   1  15     4261.06     4296.01     56.64 o 
  -6   1  15    14601.28    14618.90    140.85 o 
  -5   1  15     6380.67     5986.80    163.12 o 
  -4   1  15     5340.85     5207.70     70.50 o 
  -3   1  15    23428.90    23343.79    234.60 o 
  -2   1  15       76.38      116.15     22.25 o 
  -1   1  15    15466.20    15501.30    185.55 o 
   0   1  15     3445.50     3549.00     61.83 o 
   1   1  15    19738.66    19309.90    224.62 o 
   2   1  15      780.11      747.52     30.32 o 
   3   1  15      313.90      321.55     24.46 o 
   4   1  15     1120.10     1132.86     38.54 o 
   5   1  15      339.74      314.64     25.39 o 
   6   1  15     6127.21     6224.51     96.19 o 
   7   1  15     1747.23     1699.67     48.09 o 
   8   1  15     5086.14     5065.55     86.49 o 
   9   1  15     1848.54     1731.39     50.59 o 
  10   1  15     5020.38     4765.19     85.92 o 
  11   1  15     8136.40     8040.47    122.32 o 
  12   1  15      112.20      169.00     28.40 o 
  13   1  15     4754.06     4575.71    107.50 o 
  14   1  15     1746.26     1798.92     58.56 o 
  15   1  15     2957.40     2967.45     73.46 o 
  16   1  15     1247.73     1240.90     54.45 o 
 -18   2  15     2344.14     2129.05    117.57 o 
 -17   2  15      127.51       98.20     56.32 o 
 -16   2  15      822.99      720.26     75.39 o 
 -15   2  15      334.30      378.61     63.19 o 
 -14   2  15       10.06      -41.08     30.03 o 
 -13   2  15        0.28      -27.54     28.37 o 
 -12   2  15     2280.55     2149.76     74.02 o 
 -11   2  15     1128.49     1115.58     56.37 o 
 -10   2  15     1358.78     1420.45     59.58 o 
  -9   2  15     3184.94     3232.54     84.19 o 
  -8   2  15     1416.56     1425.35     52.11 o 
  -7   2  15     3358.05     3262.65     53.54 o 
  -6   2  15     3120.21     3153.52     77.03 o 
  -5   2  15     2580.04     2410.45     40.04 o 
  -4   2  15     3887.30     3835.34     52.19 o 
  -3   2  15     4762.54     4743.96     59.72 o 
  -2   2  15     1065.61     1069.63     32.24 o 
  -1   2  15      645.84      650.11     29.92 o 
   0   2  15       56.10       76.55     18.18 o 
   1   2  15      349.58      389.38     29.42 o 
   2   2  15     1210.57     1246.18     32.43 o 
   3   2  15     2242.63     2251.78     45.19 o 
   4   2  15        9.55       40.20     18.78 o 
   5   2  15     5851.39     5560.40     88.65 o 
   6   2  15        2.05       45.23     23.55 o 
   7   2  15     8704.12     8581.79    122.31 o 
   8   2  15      251.79      299.61     27.83 o 
   9   2  15     2822.63     2837.43     63.80 o 
  10   2  15      851.04      822.99     40.16 o 
  11   2  15      429.96      489.17     57.69 o 
  12   2  15       26.37      -33.69     24.38 o 
  13   2  15        2.83      -24.61     26.25 o 
  14   2  15      611.90      571.68     39.49 o 
  15   2  15       12.90      -34.45     28.56 o 
  16   2  15      603.19      583.02     42.18 o 
 -18   3  15      354.60      336.05     72.22 o 
 -17   3  15     1364.22     1273.78    103.11 o 
 -16   3  15      967.95     1067.81     63.86 o 
 -15   3  15      244.64      240.34     41.73 o 
 -14   3  15      960.83     1053.46     59.74 o 
 -13   3  15     2397.80     2267.58     78.33 o 
 -12   3  15     8596.28     8554.96    182.46 o 
 -11   3  15     4386.94     4206.01    103.84 o 
 -10   3  15     7208.45     7368.20    144.92 o 
  -9   3  15      729.23      726.44     57.06 o 
  -8   3  15     5006.48     5042.56    142.38 o 
  -7   3  15     5439.89     5276.18     85.14 o 
  -6   3  15      125.42       91.47     19.65 o 
  -5   3  15       46.92       55.86     18.94 o 
  -4   3  15     1068.22     1049.77     27.59 o 
  -3   3  15      263.59      212.40     16.03 o 
  -2   3  15      101.81       75.38     17.35 o 
  -1   3  15     2738.19     2852.41     48.27 o 
   0   3  15       37.63       41.90     15.40 o 
   1   3  15      891.58      902.15     33.59 o 
   2   3  15     4805.37     4861.52     67.39 o 
   3   3  15     2242.14     2330.74     44.63 o 
   4   3  15     8930.57     8952.05    131.92 o 
   5   3  15      894.49      833.09     36.48 o 
   6   3  15    10242.61     9918.96    135.38 o 
   7   3  15       13.10       39.44     21.38 o 
   8   3  15     1417.98     1455.29     47.63 o 
   9   3  15      467.21      465.04     43.12 o 
  10   3  15     1845.36     1738.01     53.12 o 
  11   3  15      431.09      323.13     43.78 o 
  12   3  15      788.70      739.15     40.02 o 
  13   3  15     1393.24     1505.21     65.72 o 
  14   3  15      240.37      233.60     34.80 o 
  15   3  15      266.29      318.58     35.63 o 
 -18   4  15     1556.34     1645.69    118.91 o 
 -17   4  15       19.19       -3.80     39.42 o 
 -16   4  15     2420.43     2398.86     88.94 o 
 -15   4  15      600.45      597.27     86.50 o 
 -14   4  15     3505.79     3758.13    106.76 o 
 -13   4  15     1755.06     1729.80     71.81 o 
 -12   4  15     3383.50     3248.39     93.34 o 
 -11   4  15      712.42      761.82     66.61 o 
 -10   4  15      729.15      737.71     49.02 o 
  -9   4  15        5.84      -29.39     26.80 o 
  -8   4  15     1627.13     1614.78     62.69 o 
  -7   4  15       96.96       59.24     28.12 o 
  -6   4  15     6656.12     6411.79     99.42 o 
  -5   4  15     1023.86     1056.11     38.89 o 
  -4   4  15     3759.08     3639.23     68.32 o 
  -3   4  15     1680.40     1824.10     47.74 o 
  -2   4  15    11915.63    11752.21    117.42 o 
  -1   4  15        3.61       14.55     19.40 o 
   0   4  15    20932.21    20311.43    204.36 o 
   1   4  15      127.45      132.10     18.10 o 
   2   4  15    11451.87    11120.32    168.83 o 
   3   4  15       89.47      109.43     17.89 o 
   4   4  15     1536.25     1509.16     38.45 o 
   5   4  15      477.05      515.03     37.86 o 
   6   4  15      338.68      311.64     45.61 o 
   7   4  15        6.66       13.10     21.52 o 
   8   4  15     2097.03     2026.84     54.55 o 
   9   4  15       39.91       11.67     23.07 o 
  10   4  15     5223.65     5205.07    109.98 o 
  11   4  15       37.90       79.31     27.01 o 
  12   4  15     4502.68     4415.96     87.50 o 
  13   4  15     1115.42     1043.96     56.32 o 
  14   4  15     5236.54     5356.01    102.31 o 
  15   4  15      561.26      569.85     41.95 o 
 -17   5  15      334.09      248.88     49.19 o 
 -16   5  15     5258.14     5312.21    134.99 o 
 -15   5  15       14.32       43.03     38.71 o 
 -14   5  15     4235.62     4197.06    113.74 o 
 -13   5  15       13.81       30.52     36.47 o 
 -12   5  15     2915.89     2853.34     90.21 o 
 -11   5  15      100.21       87.02     34.83 o 
 -10   5  15      409.41      418.28     43.53 o 
  -9   5  15     1756.11     1563.84     68.81 o 
  -8   5  15      340.58      318.84     39.40 o 
  -7   5  15      195.76      192.01     34.13 o 
  -6   5  15      517.91      457.86     39.94 o 
  -5   5  15        4.94       -3.45     19.74 o 
  -4   5  15       98.75       88.95     21.91 o 
  -3   5  15        8.18       23.62     16.21 o 
  -2   5  15     3233.20     3232.38     71.63 o 
  -1   5  15     1690.87     1815.50     37.66 o 
   0   5  15      881.08      885.20     28.94 o 
   1   5  15      937.41      995.77     38.43 o 
   2   5  15     1058.44     1027.25     33.61 o 
   3   5  15        7.98       22.53     17.24 o 
   4   5  15      197.75      180.22     20.65 o 
   5   5  15      577.05      573.47     28.10 o 
   6   5  15      278.02      304.52     28.76 o 
   7   5  15     1299.32     1404.67     47.16 o 
   8   5  15      227.32      202.16     27.87 o 
   9   5  15       41.36       31.49     24.25 o 
  10   5  15     1411.70     1461.78     51.08 o 
  11   5  15        8.45      -17.16     25.51 o 
  12   5  15      314.31      270.69     33.38 o 
  13   5  15        0.25       -2.62     28.47 o 
  14   5  15     1834.40     1901.65    104.11 o 
 -16   6  15       62.03       38.22     41.11 o 
 -15   6  15       32.36      -11.79     38.81 o 
 -14   6  15      179.01      194.36     44.90 o 
 -13   6  15      136.90      101.80     40.85 o 
 -12   6  15       64.38       24.09     35.62 o 
 -11   6  15     2027.27     2041.26     78.35 o 
 -10   6  15       57.72       36.23     34.92 o 
  -9   6  15     8731.69     8644.25    170.11 o 
  -8   6  15       69.16       95.36     37.67 o 
  -7   6  15     5619.46     5817.85    129.17 o 
  -6   6  15      116.17      122.05     34.36 o 
  -5   6  15     2934.72     2905.59     84.82 o 
  -4   6  15     1380.21     1280.68     44.89 o 
  -3   6  15     3409.06     3312.92     99.58 o 
  -2   6  15     2519.70     2549.61     50.35 o 
  -1   6  15      143.36      168.52     20.82 o 
   0   6  15     2078.51     1952.05     40.18 o 
   1   6  15     3006.48     3099.51     50.47 o 
   2   6  15      292.66      365.77     27.81 o 
   3   6  15     6641.18     6857.26     90.74 o 
   4   6  15       35.43       62.58     19.61 o 
   5   6  15    11443.10    11284.16    131.94 o 
   6   6  15     2140.69     2032.99     47.55 o 
   7   6  15     7977.10     7861.60    119.99 o 
   8   6  15        1.74        1.34     23.41 o 
   9   6  15     5309.79     5277.19     96.33 o 
  10   6  15      612.40      600.49     39.43 o 
  11   6  15     1441.32     1232.16     51.74 o 
  12   6  15     1453.77     1645.37     57.42 o 
  13   6  15      139.68       89.32     32.22 o 
 -15   7  15      640.15      748.15     61.01 o 
 -14   7  15     1068.42     1130.38     70.66 o 
 -13   7  15       40.81       40.29     38.93 o 
 -12   7  15      188.00      144.83     41.27 o 
 -11   7  15        8.00       40.36     42.94 o 
 -10   7  15        1.71        9.50     43.86 o 
  -9   7  15     2423.53     2317.14    145.26 o 
  -8   7  15      893.86      920.23     56.76 o 
  -7   7  15     5512.23     5280.24    124.25 o 
  -6   7  15     1188.38     1126.44     60.75 o 
  -5   7  15     3944.35     3855.46    101.60 o 
  -4   7  15     2496.07     2473.27     81.72 o 
  -3   7  15     1116.87     1039.82     56.87 o 
  -2   7  15        7.91        1.48     18.07 o 
  -1   7  15      773.65      811.55     66.36 o 
   0   7  15      441.00      438.76     26.81 o 
   1   7  15      439.73      458.27     25.12 o 
   2   7  15      115.05       94.91     19.60 o 
   3   7  15      595.24      606.74     29.67 o 
   4   7  15     3165.68     3168.30     84.85 o 
   5   7  15      336.87      298.34     26.15 o 
   6   7  15     2553.51     2601.28     55.37 o 
   7   7  15      546.38      551.11     35.68 o 
   8   7  15       75.91      116.48     28.03 o 
   9   7  15        2.01       30.95     26.98 o 
  10   7  15      162.98      168.96     36.16 o 
  11   7  15      178.09      208.70     33.03 o 
  12   7  15      107.73      125.33     32.24 o 
 -13   8  15     5805.15     6091.20    150.70 o 
 -12   8  15      865.69      922.13     71.73 o 
 -11   8  15     3312.71     3581.21    109.02 o 
 -10   8  15      471.53      481.31     50.66 o 
  -9   8  15      634.41      661.45     55.64 o 
  -8   8  15      548.14      471.81     51.62 o 
  -7   8  15      453.49      445.38     46.74 o 
  -6   8  15       60.43       35.24     35.24 o 
  -5   8  15        1.84       -8.52     33.08 o 
  -4   8  15     1487.19     1505.43     68.93 o 
  -3   8  15      381.19      433.64     44.43 o 
  -2   8  15     2901.21     2974.08     91.99 o 
  -1   8  15     1034.99     1144.99     40.03 o 
   0   8  15     3761.25     3982.41    133.39 o 
   1   8  15      536.14      555.39     33.36 o 
   2   8  15      630.13      670.09     40.64 o 
   3   8  15      620.88      643.48     29.13 o 
   4   8  15      279.00      233.68     26.18 o 
   5   8  15     2386.60     2511.21     76.29 o 
   6   8  15      210.03      243.36     26.81 o 
   7   8  15     1148.94     1102.71     42.52 o 
   8   8  15        8.85      -12.39     26.92 o 
   9   8  15      450.94      502.06     38.20 o 
  10   8  15     2424.69     2433.94     68.71 o 
  11   8  15      323.56      310.44     36.37 o 
 -12   9  15     1011.33     1000.56     67.93 o 
 -11   9  15      607.23      602.71     57.60 o 
 -10   9  15     1814.93     1830.67     85.52 o 
  -9   9  15      110.14      107.12     93.39 o 
  -8   9  15      609.73      610.37     56.28 o 
  -7   9  15      410.93      413.21     48.86 o 
  -6   9  15      873.25      790.07     57.17 o 
  -5   9  15     2143.90     1952.33    106.58 o 
  -4   9  15      679.64      549.81     51.15 o 
  -3   9  15     3007.44     2946.96     94.55 o 
  -2   9  15       99.03       39.49     36.77 o 
  -1   9  15     4582.77     4453.69    117.16 o 
   0   9  15      408.37      435.00     43.23 o 
   1   9  15     9121.54     9051.70    118.95 o 
   2   9  15      176.45      191.91     23.07 o 
   3   9  15     3755.25     3846.46     63.54 o 
   4   9  15     2667.50     2667.02     53.29 o 
   5   9  15       19.26       12.95     23.82 o 
   6   9  15      824.31      708.35     36.04 o 
   7   9  15     1166.33     1220.69     45.72 o 
   8   9  15     2790.71     2762.21     73.11 o 
   9   9  15     2316.49     2558.28     71.98 o 
  -9  10  15        1.11       28.62     77.19 o 
  -8  10  15     2093.70     2248.52    122.07 o 
  -7  10  15      191.95      197.72     47.08 o 
  -6  10  15     1041.04     1172.11     71.41 o 
  -5  10  15      357.95      398.68     61.41 o 
  -4  10  15      201.44      188.64     45.48 o 
  -3  10  15      154.10      193.89     46.04 o 
  -2  10  15       20.59       17.78     37.17 o 
  -1  10  15      957.11      918.00     84.28 o 
   0  10  15      125.19      103.65     82.87 o 
   1  10  15       15.14       -2.80     36.85 o 
   2  10  15      218.20      216.25     28.15 o 
   3  10  15        1.21       -7.03     21.39 o 
   4  10  15       38.16       16.15     22.52 o 
   5  10  15      210.83      209.11     26.57 o 
   6  10  15        6.05      -11.90     23.57 o 
  -5  11  15       67.46       82.40     46.30 o 
  -4  11  15      515.85      511.06     56.41 o 
  -3  11  15      402.39      423.43     53.59 o 
  -2  11  15       96.79       89.98     43.42 o 
  -1  11  15      360.86      367.43     77.41 o 
   0  11  15     1141.38     1143.34     73.06 o 
   1  11  15      557.41      577.76     58.35 o 
   2  11  15     2558.91     2778.59    122.63 o 
 -14   0  16       29.66       50.28     45.66 o 
 -12   0  16      219.80      189.78     47.79 o 
 -10   0  16      152.92      127.01     26.31 o 
  -8   0  16     5886.64     5817.66    203.05 o 
  -6   0  16     8444.40     8565.21    119.64 o 
  -4   0  16    20659.85    20308.19    241.94 o 
  -2   0  16    19294.29    18911.76    271.15 o 
   0   0  16     5739.31     5778.88    103.72 o 
   2   0  16     1167.76     1173.05     68.88 o 
   4   0  16     2659.46     2478.78     97.97 o 
   6   0  16     3329.23     3081.41    116.80 o 
   8   0  16    13079.92    13083.23    207.73 o 
  10   0  16    17162.20    16761.41    382.16 o 
  12   0  16     8961.64     9237.80    168.16 o 
  14   0  16     2531.86     2448.38     81.66 o 
 -17   1  16      113.88      109.51     56.45 o 
 -16   1  16     4748.17     4876.71    170.29 o 
 -15   1  16     1235.91     1296.47     88.15 o 
 -14   1  16     3067.79     2914.95    121.35 o 
 -13   1  16     1547.58     1409.48     91.30 o 
 -12   1  16     5505.30     5506.32    172.11 o 
 -11   1  16     3176.82     3121.42     64.55 o 
 -10   1  16     1134.47     1081.80     35.86 o 
  -9   1  16     3461.64     3552.11     51.53 o 
  -8   1  16      249.10      258.01     18.13 o 
  -7   1  16     3104.74     3114.81     47.53 o 
  -6   1  16      705.47      712.95     25.14 o 
  -5   1  16     1171.14     1109.73     45.43 o 
  -4   1  16     1371.45     1366.32     36.10 o 
  -3   1  16     1404.06     1398.70     35.71 o 
  -2   1  16     1866.39     1809.99     39.26 o 
  -1   1  16     1561.28     1564.89     52.22 o 
   0   1  16     8472.97     8411.12    114.54 o 
   1   1  16     3565.34     3600.97     85.37 o 
   2   1  16     1443.70     1480.78     62.34 o 
   3   1  16      321.16      343.44     88.59 o 
   4   1  16      844.87      880.80     41.71 o 
   5   1  16     1237.97     1162.27     49.32 o 
   6   1  16     1898.44     1842.50     51.09 o 
   7   1  16      609.93      536.48     32.86 o 
   8   1  16      403.16      410.95     31.49 o 
   9   1  16       43.55       30.69     23.47 o 
  10   1  16        1.81       15.76     25.08 o 
  11   1  16       63.60       46.28     25.40 o 
  12   1  16      165.54      111.15     33.21 o 
  13   1  16        4.50       13.48     27.78 o 
  14   1  16        9.42       -1.44     29.41 o 
  15   1  16      124.64      137.82     32.66 o 
 -18   2  16      350.68      359.75     72.76 o 
 -17   2  16      152.62       69.95     57.15 o 
 -16   2  16       38.30      -40.35     51.38 o 
 -15   2  16        1.45      -41.10     44.08 o 
 -14   2  16      434.13      477.30     66.10 o 
 -13   2  16       18.18      -25.87     32.43 o 
 -12   2  16     4171.45     3967.52    101.64 o 
 -11   2  16     3353.92     3247.82     89.09 o 
 -10   2  16     7118.41     7214.32    143.78 o 
  -9   2  16     7123.25     6749.06    134.15 o 
  -8   2  16     4061.81     3990.18     62.12 o 
  -7   2  16      747.11      806.48     32.91 o 
  -6   2  16     3912.58     3830.43     53.65 o 
  -5   2  16     1927.96     1825.35     36.11 o 
  -4   2  16      450.24      414.81     20.23 o 
  -3   2  16     1763.11     1789.50     36.21 o 
  -2   2  16     2755.90     2678.16     49.18 o 
  -1   2  16     1708.32     1836.14     96.56 o 
   0   2  16      169.32      174.98     21.15 o 
   1   2  16     8126.66     8188.08    113.31 o 
   2   2  16        8.05        8.79     19.12 o 
   3   2  16    10956.07    10822.13    142.76 o 
   4   2  16      853.08      845.37     37.68 o 
   5   2  16    11279.98    10995.77    146.52 o 
   6   2  16      562.43      521.15     31.03 o 
   7   2  16     6461.30     6519.05    102.99 o 
   8   2  16       16.25       20.45     24.89 o 
   9   2  16     2816.09     3087.47     69.23 o 
  10   2  16       45.76       26.93     24.48 o 
  11   2  16       40.14       -0.21     25.97 o 
  12   2  16       90.08       54.87     28.80 o 
  13   2  16      808.64      759.49     43.49 o 
  14   2  16      938.97     1000.38     48.92 o 
  15   2  16     2686.53     2681.25     72.58 o 
 -17   3  16      414.74      446.95     70.45 o 
 -16   3  16      278.40      269.38     66.21 o 
 -15   3  16        0.56        0.67     34.86 o 
 -14   3  16      244.02      281.08     68.84 o 
 -13   3  16      312.72      309.31     42.36 o 
 -12   3  16      463.00      382.95     41.64 o 
 -11   3  16     1210.14     1274.79     62.63 o 
 -10   3  16     1563.87     1462.68     64.17 o 
  -9   3  16     3600.53     3636.12     94.40 o 
  -8   3  16     2312.35     2361.21     73.35 o 
  -7   3  16     2976.91     3053.11     62.76 o 
  -6   3  16     1184.75     1201.13     41.26 o 
  -5   3  16     2419.49     2516.79     48.77 o 
  -4   3  16     1465.93     1463.15     39.40 o 
  -3   3  16     3571.27     3514.47     60.40 o 
  -2   3  16      149.38      132.86     18.37 o 
  -1   3  16     4827.50     4778.09     70.13 o 
   0   3  16       53.07       55.65     16.80 o 
   1   3  16     1997.46     2053.92     42.53 o 
   2   3  16      847.73      777.22     28.74 o 
   3   3  16      104.37      159.26     23.07 o 
   4   3  16     5285.02     5265.66    103.44 o 
   5   3  16     3535.43     3402.49     94.69 o 
   6   3  16     2703.19     2670.90     60.86 o 
   7   3  16     1669.86     1711.27     54.66 o 
   8   3  16     1578.91     1450.08     48.42 o 
   9   3  16     1569.26     1503.34     72.29 o 
  10   3  16      410.25      375.87     33.19 o 
  11   3  16     2023.17     2089.07     59.92 o 
  12   3  16      204.99      206.21     31.33 o 
  13   3  16     3053.39     2973.20     74.16 o 
  14   3  16     1408.62     1375.11     57.19 o 
 -17   4  16     4120.92     4446.02    144.69 o 
 -16   4  16       82.46      129.79     45.08 o 
 -15   4  16     4396.64     4676.76    143.31 o 
 -14   4  16      909.32      957.49    107.25 o 
 -13   4  16    10490.00    10257.75    194.58 o 
 -12   4  16      406.44      378.70     43.82 o 
 -11   4  16     1229.94     1358.59     64.34 o 
 -10   4  16       49.65       -2.06     32.46 o 
  -9   4  16        9.84      -14.39     28.87 o 
  -8   4  16       27.47       -8.66     27.11 o 
  -7   4  16      459.22      365.16     38.02 o 
  -6   4  16       22.57      -10.12     27.04 o 
  -5   4  16     1275.60     1362.80     54.05 o 
  -4   4  16      345.14      363.35     29.43 o 
  -3   4  16     3280.91     3397.81     58.57 o 
  -2   4  16     2008.36     2134.44     39.97 o 
  -1   4  16     2390.22     2414.91     42.72 o 
   0   4  16     7110.28     7200.36    137.58 o 
   1   4  16     4533.16     4432.85     66.18 o 
   2   4  16      175.15      159.71     19.25 o 
   3   4  16     1862.62     1830.86     41.71 o 
   4   4  16       30.58       10.42     20.83 o 
   5   4  16     1543.35     1483.94     47.44 o 
   6   4  16       88.85      116.02     24.10 o 
   7   4  16      129.84      107.32     25.08 o 
   8   4  16      593.80      647.50     39.75 o 
   9   4  16      253.88      223.21     29.54 o 
  10   4  16     1272.61     1381.27     50.68 o 
  11   4  16      725.74      632.92     42.09 o 
  12   4  16       73.45       79.67     28.87 o 
  13   4  16      137.17      194.60     32.45 o 
  14   4  16     1000.69     1043.62     50.39 o 
 -16   5  16       85.17      102.98     43.22 o 
 -15   5  16       55.06       22.17     43.06 o 
 -14   5  16     1096.67     1067.44     64.38 o 
 -13   5  16      646.44      605.51     51.82 o 
 -12   5  16      604.33      601.43     50.21 o 
 -11   5  16       13.92        1.24     46.89 o 
 -10   5  16      470.40      460.83     48.86 o 
  -9   5  16        6.11       -7.48     32.30 o 
  -8   5  16       17.86       15.68     38.34 o 
  -7   5  16      524.78      488.68     43.86 o 
  -6   5  16      757.88      771.50     50.65 o 
  -5   5  16    10754.11    10835.39    193.78 o 
  -4   5  16        2.74       18.52     32.03 o 
  -3   5  16     5210.71     5407.56     76.67 o 
  -2   5  16      445.26      502.86     25.27 o 
  -1   5  16     4143.56     4145.77     58.44 o 
   0   5  16     1971.26     1932.20     39.56 o 
   1   5  16     2545.30     2523.29     49.07 o 
   2   5  16     1562.01     1552.22     39.14 o 
   3   5  16      117.33       86.63     19.39 o 
   4   5  16     7604.40     7500.83     97.07 o 
   5   5  16      545.55      465.67     32.10 o 
   6   5  16      844.41      716.63     36.80 o 
   7   5  16      385.65      375.42     32.84 o 
   8   5  16      548.43      560.72     36.01 o 
   9   5  16     8352.21     8200.24    127.41 o 
  10   5  16      116.40      109.69     29.37 o 
  11   5  16     7288.58     7406.11    121.51 o 
  12   5  16        4.73       -3.81     28.28 o 
  13   5  16     4564.81     4566.93     94.49 o 
 -15   6  16     1114.47     1066.59    109.86 o 
 -14   6  16      559.63      524.52     76.74 o 
 -13   6  16      450.27      485.88     65.77 o 
 -12   6  16     3622.71     3448.72    103.48 o 
 -11   6  16      187.31      130.39     38.85 o 
 -10   6  16     3941.67     4008.59    108.69 o 
  -9   6  16      576.21      584.80     98.55 o 
  -8   6  16    10115.16    10307.89    193.14 o 
  -7   6  16      180.94      132.31     36.26 o 
  -6   6  16     6127.72     5933.25    130.99 o 
  -5   6  16      254.99      293.54     37.92 o 
  -4   6  16     3018.50     3028.79     87.58 o 
  -3   6  16      348.25      323.22     23.99 o 
  -2   6  16      193.69      206.41     21.96 o 
  -1   6  16     1088.01     1046.34     32.97 o 
   0   6  16      368.80      401.25     24.31 o 
   1   6  16        9.39       -6.42     17.38 o 
   2   6  16     1078.14     1073.18     37.74 o 
   3   6  16      196.37      201.45     22.35 o 
   4   6  16      203.57      196.15     23.22 o 
   5   6  16     1553.49     1512.65     51.16 o 
   6   6  16      654.16      697.80     37.97 o 
   7   6  16      837.62      791.75     40.49 o 
   8   6  16      134.01      120.52     29.01 o 
   9   6  16       94.05      105.13     30.54 o 
  10   6  16       72.60      115.42     29.75 o 
  11   6  16      154.83      140.37     31.41 o 
  12   6  16     1503.90     1513.69     57.57 o 
 -14   7  16     1766.01     1848.23    119.80 o 
 -13   7  16      865.83      854.03     61.62 o 
 -12   7  16     1899.44     1918.05     84.03 o 
 -11   7  16     2215.37     2407.59     90.72 o 
 -10   7  16     2895.60     2824.92     94.04 o 
  -9   7  16     2259.44     2229.68     83.71 o 
  -8   7  16      868.66      735.60    116.94 o 
  -7   7  16      132.72      125.46     43.41 o 
  -6   7  16      231.87      261.12     41.51 o 
  -5   7  16     2763.41     2844.96    138.85 o 
  -4   7  16      313.40      290.38     39.53 o 
  -3   7  16     1119.62     1040.36     60.39 o 
  -2   7  16      958.74      929.28     35.37 o 
  -1   7  16     1669.04     1737.52     45.16 o 
   0   7  16     4652.18     4492.59     64.79 o 
   1   7  16     1096.57     1161.68     52.81 o 
   2   7  16     4563.92     4426.21     79.81 o 
   3   7  16      987.55     1042.83     38.12 o 
   4   7  16     6445.10     6295.22     89.92 o 
   5   7  16        8.48       29.58     21.66 o 
   6   7  16     2888.18     2743.36     85.93 o 
   7   7  16       87.80       56.56     27.14 o 
   8   7  16     2250.62     2321.75     64.69 o 
   9   7  16      778.07      752.34     41.85 o 
  10   7  16       33.34        7.54     28.37 o 
  11   7  16     1501.22     1448.20     58.53 o 
 -12   8  16      122.94       99.36     44.64 o 
 -11   8  16       93.97       89.27     41.29 o 
 -10   8  16      526.06      527.30     53.51 o 
  -9   8  16      365.41      322.97     47.34 o 
  -8   8  16      496.65      509.32     50.82 o 
  -7   8  16     1478.03     1408.79     76.55 o 
  -6   8  16     2329.18     2251.33     86.42 o 
  -5   8  16     1773.27     1721.05     77.61 o 
  -4   8  16     5066.19     5127.03    127.51 o 
  -3   8  16     1888.47     1827.19     78.63 o 
  -2   8  16     6750.21     6783.96    147.19 o 
  -1   8  16       36.61       41.73     26.46 o 
   0   8  16     7008.09     7377.30    101.77 o 
   1   8  16       90.57      103.19     22.39 o 
   2   8  16      137.17      124.14     23.17 o 
   3   8  16      342.34      341.23     25.67 o 
   4   8  16      296.42      271.56     27.36 o 
   5   8  16      115.48      138.18     25.05 o 
   6   8  16     2245.58     2364.58     55.40 o 
   7   8  16      428.24      489.86     39.23 o 
   8   8  16     4230.19     4559.66     92.60 o 
   9   8  16      477.99      446.79     40.01 o 
 -10   9  16       31.42       42.78     43.11 o 
  -9   9  16     1107.56     1259.83     75.85 o 
  -8   9  16      938.60      842.87     65.94 o 
  -7   9  16      765.00      761.24     87.53 o 
  -6   9  16     1804.56     1940.90     82.17 o 
  -5   9  16      552.30      579.54     54.57 o 
  -4   9  16      647.66      723.16     58.73 o 
  -3   9  16      486.45      456.16     80.00 o 
  -2   9  16      435.66      370.63     47.79 o 
  -1   9  16     1395.50     1552.63     75.18 o 
   0   9  16     1180.40     1272.37     92.63 o 
   1   9  16      985.98      911.41     39.39 o 
   2   9  16        2.03       12.44     21.51 o 
   3   9  16      249.71      213.51     24.96 o 
   4   9  16        9.25      -11.05     22.28 o 
   5   9  16        8.74      -24.51     21.92 o 
   6   9  16     1212.15     1246.46     46.85 o 
   7   9  16      219.38      214.84     35.21 o 
  -7  10  16      764.12      877.25     65.99 o 
  -6  10  16      101.84      133.52     66.19 o 
  -5  10  16      325.92      359.88     85.29 o 
  -4  10  16     1014.12     1044.17     66.95 o 
  -3  10  16        2.08      -26.31     37.52 o 
  -2  10  16      567.01      654.14     59.34 o 
  -1  10  16      702.93      774.78     76.58 o 
   0  10  16      861.73      940.68     64.44 o 
   1  10  16     4727.94     5039.43    194.71 o 
   2  10  16       18.79       35.14     24.04 o 
   3  10  16     3305.50     3452.45     65.17 o 
   4  10  16        4.13      -17.12     27.32 o 
 -13   0  17     1415.83     1302.79     86.83 o 
 -11   0  17      326.34      248.92     51.08 o 
  -9   0  17     1013.48      985.84    102.36 o 
  -7   0  17     4169.75     4066.26    126.47 o 
  -5   0  17    18627.40    19004.45    230.70 o 
  -3   0  17     7095.17     7200.58    105.72 o 
  -1   0  17     4336.61     4339.60    131.37 o 
   1   0  17     2540.37     2501.49     97.78 o 
   3   0  17       31.64        0.64     38.84 o 
   5   0  17      234.29      186.97     45.20 o 
   7   0  17        8.49        3.07     39.13 o 
   9   0  17      878.18      888.14     73.26 o 
  11   0  17      218.19      252.01     37.73 o 
  13   0  17      826.49     1031.31     60.28 o 
 -16   1  17       94.09      135.52     56.53 o 
 -15   1  17      274.26      190.00     57.88 o 
 -14   1  17        8.15      -42.68     47.55 o 
 -13   1  17      350.45      305.98     59.95 o 
 -12   1  17     1489.74     1332.65     90.02 o 
 -11   1  17     1959.41     1966.27     65.93 o 
 -10   1  17      606.19      621.21     41.28 o 
  -9   1  17      722.63      724.02     26.96 o 
  -8   1  17     1083.27     1077.58     31.41 o 
  -7   1  17     1972.88     1955.20     38.68 o 
  -6   1  17      582.30      618.25     23.71 o 
  -5   1  17     1937.81     1950.47     42.59 o 
  -4   1  17       40.04       20.07      9.90 o 
  -3   1  17     2456.06     2294.08     96.40 o 
  -2   1  17     1150.66     1087.15     32.96 o 
  -1   1  17      174.89      195.94     22.24 o 
   0   1  17     2132.01     2149.84     64.47 o 
   1   1  17     2205.32     2384.50     67.81 o 
   2   1  17     5868.14     5851.08    120.77 o 
   3   1  17      699.17      598.04     39.99 o 
   4   1  17     8203.05     7973.75    145.24 o 
   5   1  17     4686.14     4586.42    137.55 o 
   6   1  17     2141.67     2272.20     58.04 o 
   7   1  17     5149.89     5059.32     89.16 o 
   8   1  17     1005.06      981.26     43.15 o 
   9   1  17     5756.68     5891.01    113.56 o 
  10   1  17      605.95      582.63     37.45 o 
  11   1  17     5442.84     5514.61    100.81 o 
  12   1  17     4606.75     4488.51     90.34 o 
  13   1  17     2815.60     3224.98     77.70 o 
  14   1  17     1746.00     1703.66     64.51 o 
 -17   2  17      624.55      568.12     73.82 o 
 -16   2  17      695.34      660.49     78.54 o 
 -15   2  17      306.20      234.37     62.30 o 
 -14   2  17     3292.53     3289.02    135.64 o 
 -13   2  17        7.89      -24.56     31.47 o 
 -12   2  17     5341.98     5339.07    166.82 o 
 -11   2  17      559.74      577.33     45.27 o 
 -10   2  17     8658.50     8852.79    131.50 o 
  -9   2  17      612.97      505.29     32.69 o 
  -8   2  17     4409.79     4384.45     81.17 o 
  -7   2  17      170.24      172.03     19.93 o 
  -6   2  17      546.92      574.60     26.12 o 
  -5   2  17      758.82      718.70     25.91 o 
  -4   2  17      102.24       85.64     16.39 o 
  -3   2  17      140.60      166.33     18.00 o 
  -2   2  17     2769.01     2735.11     53.95 o 
  -1   2  17     5104.38     4992.41    118.54 o 
   0   2  17     1069.94     1017.84     37.90 o 
   1   2  17     3946.14     3932.74    100.27 o 
   2   2  17      657.59      625.76     40.48 o 
   3   2  17     4143.67     4076.89    116.99 o 
   4   2  17     4936.97     4814.90     86.31 o 
   5   2  17      275.92      261.08     26.93 o 
   6   2  17     1842.29     1678.08     50.50 o 
   7   2  17      392.43      377.42     31.32 o 
   8   2  17      100.86       78.08     25.29 o 
   9   2  17      210.89      207.51     28.65 o 
  10   2  17        5.56      -31.39     25.20 o 
  11   2  17      216.32      205.09     32.39 o 
  12   2  17      233.89      267.85     33.69 o 
  13   2  17     1254.42     1446.83     57.08 o 
  14   2  17        3.44       41.56     32.40 o 
 -17   3  17       44.28      -36.36     57.59 o 
 -16   3  17     1435.95     1392.48    107.61 o 
 -15   3  17     2624.71     2720.77     91.89 o 
 -14   3  17     3148.35     3126.29     98.30 o 
 -13   3  17     1192.76     1001.90     60.49 o 
 -12   3  17      554.87      542.95     48.85 o 
 -11   3  17     1923.11     2038.58     74.29 o 
 -10   3  17       88.96       35.83     33.51 o 
  -9   3  17     2722.97     2747.66     83.52 o 
  -8   3  17        9.69       15.23     29.25 o 
  -7   3  17       73.51       49.53     24.13 o 
  -6   3  17     1937.43     1815.26     43.82 o 
  -5   3  17      663.17      672.91     29.23 o 
  -4   3  17     1898.49     2029.29     45.24 o 
  -3   3  17      347.05      276.36     22.17 o 
  -2   3  17     7830.71     7599.85     98.13 o 
  -1   3  17     3716.45     3513.19     59.71 o 
   0   3  17    13640.57    13296.79    169.59 o 
   1   3  17     2124.80     2035.58     43.26 o 
   2   3  17     6027.24     5801.14     92.50 o 
   3   3  17     1696.81     1513.42     46.18 o 
   4   3  17     1388.29     1463.47     46.41 o 
   5   3  17       93.07       60.84     23.56 o 
   6   3  17     1604.51     1476.92     48.45 o 
   7   3  17      489.96      480.24     33.49 o 
   8   3  17      160.73      123.00     26.47 o 
   9   3  17     1749.13     1565.12     53.66 o 
  10   3  17      190.42      159.19     29.80 o 
  11   3  17     1688.34     1691.88     56.82 o 
  12   3  17      700.81      669.55     44.73 o 
  13   3  17       69.38       40.99     29.95 o 
 -16   4  17        0.52      -49.05     37.84 o 
 -15   4  17      568.22      622.94     55.66 o 
 -14   4  17       46.82       31.26     37.24 o 
 -13   4  17       48.41       81.77     38.78 o 
 -12   4  17        4.43      -40.44     34.02 o 
 -11   4  17      277.55      306.80     41.13 o 
 -10   4  17     1270.86     1223.84     64.21 o 
  -9   4  17      492.11      536.29     47.21 o 
  -8   4  17      859.67      788.02     49.22 o 
  -7   4  17      856.33      831.05     49.51 o 
  -6   4  17     2968.41     3146.55     88.08 o 
  -5   4  17      131.92      150.09     21.76 o 
  -4   4  17     6689.21     6398.08     88.58 o 
  -3   4  17     1057.24     1098.58     36.62 o 
  -2   4  17     5423.03     5403.83     79.20 o 
  -1   4  17      162.81      147.92     19.00 o 
   0   4  17      116.61      100.23     19.61 o 
   1   4  17       62.70       49.28     18.02 o 
   2   4  17      127.20      125.01     22.28 o 
   3   4  17        8.88        4.78     20.77 o 
   4   4  17     3475.14     3611.31     72.52 o 
   5   4  17     2364.43     2101.34     56.18 o 
   6   4  17     2602.79     2529.60     61.88 o 
   7   4  17     1396.05     1294.70     53.10 o 
   8   4  17    10701.98    10467.62    149.52 o 
   9   4  17      459.30      504.79     37.56 o 
  10   4  17     7295.05     7068.02    117.04 o 
  11   4  17      242.91      228.65     32.73 o 
  12   4  17     5801.16     5977.44    131.37 o 
  13   4  17      436.94      462.08     40.36 o 
 -15   5  17      546.01      549.66     54.73 o 
 -14   5  17     1126.67      977.06     63.99 o 
 -13   5  17     4018.90     4154.48    125.72 o 
 -12   5  17      823.01      819.36     69.70 o 
 -11   5  17     2498.50     2449.55     85.70 o 
 -10   5  17        6.57       -5.49     32.78 o 
  -9   5  17     3610.19     3810.40    108.31 o 
  -8   5  17      878.53      883.74     54.40 o 
  -7   5  17      992.53     1085.84    102.25 o 
  -6   5  17     7796.54     7700.31    153.98 o 
  -5   5  17      146.68      153.75     35.33 o 
  -4   5  17     7358.38     7427.17    116.35 o 
  -3   5  17      118.46      152.13     22.41 o 
  -2   5  17     4977.38     4911.36     66.51 o 
  -1   5  17       55.54       46.18     17.44 o 
   0   5  17     1622.87     1573.28     37.32 o 
   1   5  17     4618.22     4673.25     71.10 o 
   2   5  17      390.40      333.37     24.69 o 
   3   5  17     1945.69     2005.00     53.97 o 
   4   5  17        9.19      -16.95     22.42 o 
   5   5  17      412.85      383.81     31.44 o 
   6   5  17      118.58       75.78     25.25 o 
   7   5  17      237.68      274.10     30.55 o 
   8   5  17       38.97       76.36     27.04 o 
   9   5  17        9.99       15.56     26.31 o 
  10   5  17      469.89      503.54     39.16 o 
  11   5  17        0.29       -8.15     28.10 o 
  12   5  17      247.40      291.68     37.79 o 
 -14   6  17      167.26      210.48     49.43 o 
 -13   6  17       60.93       76.31     39.68 o 
 -12   6  17      102.08      127.20     41.93 o 
 -11   6  17     1573.06     1511.84     74.05 o 
 -10   6  17      453.82      449.47     49.60 o 
  -9   6  17     3382.52     3276.09     98.71 o 
  -8   6  17      204.89      232.83     39.98 o 
  -7   6  17       82.02       60.68     36.18 o 
  -6   6  17      341.26      379.46     44.67 o 
  -5   6  17      136.47      139.33     38.56 o 
  -4   6  17        0.43       -7.79     30.00 o 
  -3   6  17     1007.18     1074.79     54.30 o 
  -2   6  17       16.22        4.51     17.55 o 
  -1   6  17     2178.25     2126.00     44.39 o 
   0   6  17      244.31      242.87     22.09 o 
   1   6  17     3406.35     3518.36     56.74 o 
   2   6  17      200.00      219.81     23.82 o 
   3   6  17     3948.99     4030.17     67.56 o 
   4   6  17      471.83      492.10     45.98 o 
   5   6  17     6737.46     6838.28    110.24 o 
   6   6  17      780.24      755.77     83.77 o 
   7   6  17     2529.31     2568.83     66.68 o 
   8   6  17      547.97      538.45     38.33 o 
   9   6  17       39.13       43.45     29.41 o 
  10   6  17       40.21       51.49     30.50 o 
  11   6  17     1061.47     1164.06     60.86 o 
 -13   7  17     2449.32     2757.22     99.77 o 
 -12   7  17        3.50        3.98     58.15 o 
 -11   7  17     4532.90     4630.63    182.32 o 
 -10   7  17       64.43      120.27     44.55 o 
  -9   7  17     7202.60     7422.85    162.12 o 
  -8   7  17     2404.63     2351.78     86.47 o 
  -7   7  17     2525.15     2464.36     87.15 o 
  -6   7  17      313.05      314.32     45.71 o 
  -5   7  17     1264.74     1220.69     93.74 o 
  -4   7  17      844.94      780.88     63.89 o 
  -3   7  17       20.02       11.02     35.17 o 
  -2   7  17       63.38      104.26     38.02 o 
  -1   7  17     2170.17     2191.03     46.46 o 
   0   7  17      268.83      233.78     22.74 o 
   1   7  17      924.07      955.47     40.87 o 
   2   7  17     4235.71     4150.82    101.71 o 
   3   7  17     1422.32     1580.10     45.84 o 
   4   7  17     2125.79     2145.36     52.16 o 
   5   7  17     1499.37     1634.82     54.34 o 
   6   7  17      407.89      387.64     34.94 o 
   7   7  17     1495.86     1460.82     59.80 o 
   8   7  17      163.84      190.43     32.62 o 
   9   7  17     1578.01     1628.83     59.43 o 
  10   7  17        2.74      -16.65     29.62 o 
 -11   8  17      156.13       75.85     44.92 o 
 -10   8  17        5.91        2.74     41.14 o 
  -9   8  17     1354.67     1300.03     73.19 o 
  -8   8  17     1581.33     1579.61     77.65 o 
  -7   8  17     1185.15     1162.67     68.71 o 
  -6   8  17     1414.06     1312.34    174.68 o 
  -5   8  17      546.48      540.50     51.19 o 
  -4   8  17      969.89     1069.18     64.64 o 
  -3   8  17     2654.13     2616.77     92.80 o 
  -2   8  17     2989.40     2920.10     93.85 o 
  -1   8  17     2286.56     2087.40     81.20 o 
   0   8  17     2083.90     2175.13     48.22 o 
   1   8  17     1265.66     1316.73     40.63 o 
   2   8  17      103.81       52.95     22.52 o 
   3   8  17        6.54      -27.81     20.10 o 
   4   8  17      219.55      224.46     27.37 o 
   5   8  17        6.17       41.20     36.76 o 
   6   8  17     2639.91     2546.12    132.37 o 
   7   8  17      188.91      211.88     34.25 o 
   8   8  17     2339.62     2452.50     93.66 o 
  -9   9  17        3.04       16.72     42.15 o 
  -8   9  17     1073.72     1031.90     68.68 o 
  -7   9  17      818.61      930.75     66.43 o 
  -6   9  17      403.92      389.29     49.88 o 
  -5   9  17     1463.16     1598.54     77.89 o 
  -4   9  17      435.01      559.82     53.34 o 
  -3   9  17     1689.27     1871.19     84.44 o 
  -2   9  17      316.04      386.47     48.69 o 
  -1   9  17     1096.36     1128.67     85.46 o 
   0   9  17      798.94      842.72     47.64 o 
   1   9  17       13.86       -4.62     22.22 o 
   2   9  17     1830.74     1828.30     47.59 o 
   3   9  17      818.30      900.43     36.75 o 
   4   9  17      350.81      354.76     29.89 o 
   5   9  17     1236.64     1339.95     45.51 o 
  -4  10  17      557.35      529.14     85.50 o 
  -3  10  17      696.55      635.62     58.47 o 
  -2  10  17      693.10      774.75     64.76 o 
  -1  10  17       13.59       24.24     41.72 o 
   0  10  17      303.24      311.20     52.26 o 
   1  10  17       22.00       31.39     32.59 o 
 -10   0  18     5697.02     5631.36    171.50 o 
  -8   0  18      711.32      682.66     41.15 o 
  -6   0  18      985.59     1027.66     54.98 o 
  -4   0  18     1824.37     1905.44     70.94 o 
  -2   0  18     4519.90     4338.30     96.20 o 
   0   0  18       23.28       57.11     37.93 o 
   2   0  18     1312.59     1480.88     82.17 o 
   4   0  18     5934.20     5928.93    173.18 o 
   6   0  18     7221.61     7308.47    201.19 o 
   8   0  18    13870.88    14172.66    331.07 o 
  10   0  18     4632.06     4504.85    158.00 o 
  12   0  18     2274.67     2309.14    122.71 o 
 -14   1  18       84.75        9.50     51.27 o 
 -13   1  18     3032.31     3038.13    129.47 o 
 -12   1  18     1214.55     1094.77     81.80 o 
 -11   1  18     4133.08     4072.32    147.58 o 
 -10   1  18     3726.37     3817.79    114.22 o 
  -9   1  18     2345.00     2297.33     58.92 o 
  -8   1  18     7431.72     7532.85     97.78 o 
  -7   1  18        0.15        6.93     16.41 o 
  -6   1  18     9108.25     9068.39     99.73 o 
  -5   1  18     1468.34     1513.34     39.84 o 
  -4   1  18     4947.06     5040.63     73.87 o 
  -3   1  18     2905.38     2844.55    103.68 o 
  -2   1  18     1200.48     1206.24     35.36 o 
  -1   1  18     4698.61     4593.07     98.01 o 
   0   1  18     1972.38     1859.31     99.53 o 
   1   1  18     2161.65     2029.05     65.03 o 
   2   1  18      442.02      447.77     55.57 o 
   3   1  18        3.86       21.33     27.74 o 
   4   1  18      490.26      493.85     39.73 o 
   5   1  18      973.92      850.43     49.25 o 
   6   1  18     1998.92     2068.15     72.21 o 
   7   1  18       24.51       14.92     24.42 o 
   8   1  18     1620.14     1460.29     64.21 o 
   9   1  18      251.29      190.69     30.10 o 
  10   1  18     1584.22     1580.92     56.15 o 
  11   1  18     1252.57     1250.87     53.37 o 
  12   1  18      830.63      766.47     44.24 o 
  13   1  18      169.31      167.10     33.71 o 
 -16   2  18      901.16      865.50     85.52 o 
 -15   2  18       35.57       23.26     56.91 o 
 -14   2  18     6552.30     7148.75    216.73 o 
 -13   2  18       10.03       28.54     48.69 o 
 -12   2  18     1864.28     1975.24     75.43 o 
 -11   2  18      351.21      355.05     31.98 o 
 -10   2  18     3026.28     2985.58     92.19 o 
  -9   2  18      652.35      610.54     35.65 o 
  -8   2  18      250.35      211.49     37.57 o 
  -7   2  18      275.94      263.05     23.83 o 
  -6   2  18     2302.41     2315.08     48.30 o 
  -5   2  18      859.11      889.05     36.37 o 
  -4   2  18       99.39      122.72     23.50 o 
  -3   2  18      778.17      789.46     38.28 o 
  -2   2  18      844.85      830.03     29.45 o 
  -1   2  18     4271.16     4419.36     68.88 o 
   0   2  18     7806.84     7648.81    140.47 o 
   1   2  18     4558.06     4682.87    102.37 o 
   2   2  18     2302.66     2422.23    156.86 o 
   3   2  18     4323.93     4167.95     97.36 o 
   4   2  18     3601.57     3595.54     72.38 o 
   5   2  18      726.09      738.06     37.45 o 
   6   2  18       60.61       61.52     24.97 o 
   7   2  18       11.28       12.93     24.18 o 
   8   2  18        4.26      -18.12     24.46 o 
   9   2  18     2125.01     2054.71     60.19 o 
  10   2  18       85.31       78.26     28.16 o 
  11   2  18     2949.23     2985.87     75.13 o 
  12   2  18       19.70       13.15     28.98 o 
  13   2  18     2883.23     3024.89     77.37 o 
 -16   3  18      922.07      752.93     85.17 o 
 -15   3  18     2539.39     2618.18     93.66 o 
 -14   3  18        2.30       22.84     37.39 o 
 -13   3  18     2078.70     2075.38     80.92 o 
 -12   3  18        2.56      -22.23     33.08 o 
 -11   3  18     1498.98     1439.92     67.83 o 
 -10   3  18      294.46      245.51     38.28 o 
  -9   3  18     1320.73     1261.82     48.74 o 
  -8   3  18     1882.67     1788.73     54.48 o 
  -7   3  18      445.49      473.70     33.07 o 
  -6   3  18     1259.59     1314.45     39.88 o 
  -5   3  18      325.44      370.90     25.87 o 
  -4   3  18      673.47      622.15     29.95 o 
  -3   3  18      139.34      210.47     22.55 o 
  -2   3  18      985.40      943.09     36.50 o 
  -1   3  18     2790.78     2889.95     55.21 o 
   0   3  18     1136.78     1145.91     42.39 o 
   1   3  18     2841.76     2920.56    138.39 o 
   2   3  18      705.29      599.64     33.07 o 
   3   3  18     5840.23     5656.61     94.24 o 
   4   3  18      367.97      394.60     30.62 o 
   5   3  18     4186.60     3992.94     78.60 o 
   6   3  18      108.03       89.16     26.44 o 
   7   3  18     1606.06     1493.85     57.27 o 
   8   3  18      203.31      182.83     47.16 o 
   9   3  18      282.75      241.03     32.44 o 
  10   3  18      669.98      612.69     39.95 o 
  11   3  18      673.63      680.71     42.93 o 
  12   3  18     2294.18     2281.13     68.30 o 
 -15   4  18     1222.36     1228.20     75.51 o 
 -14   4  18      134.92       24.54     50.67 o 
 -13   4  18      137.39       80.32     41.40 o 
 -12   4  18       50.06       17.64     35.82 o 
 -11   4  18     1630.05     1566.56     74.09 o 
 -10   4  18      142.00      116.06     36.85 o 
  -9   4  18     5711.32     5575.61    128.15 o 
  -8   4  18       92.82       94.04     34.52 o 
  -7   4  18     5668.13     5659.31    127.22 o 
  -6   4  18       27.90       41.21     25.31 o 
  -5   4  18    16284.31    16277.01    180.86 o 
  -4   4  18      992.90      969.41     49.89 o 
  -3   4  18     2833.94     2899.10     56.95 o 
  -2   4  18      740.07      666.23     36.18 o 
  -1   4  18     3190.20     3264.19     60.91 o 
   0   4  18      237.94      217.61     21.37 o 
   1   4  18      225.77      220.99     26.71 o 
   2   4  18      859.29      835.57     41.46 o 
   3   4  18      427.19      383.24     31.61 o 
   4   4  18        2.06        0.83     22.96 o 
   5   4  18     2684.14     2644.02     64.19 o 
   6   4  18      112.77      110.65     27.37 o 
   7   4  18     1347.30     1424.47     52.98 o 
   8   4  18      783.89      825.70     41.75 o 
   9   4  18      358.34      297.79     33.71 o 
  10   4  18     1088.21     1121.48     51.13 o 
  11   4  18     1633.89     1645.92     59.30 o 
  12   4  18      227.20      219.58     35.30 o 
 -14   5  18       50.26        3.77     40.17 o 
 -13   5  18       37.92       66.31     76.58 o 
 -12   5  18      138.57      100.27     46.03 o 
 -11   5  18       51.00       18.14     38.19 o 
 -10   5  18       30.81        6.37     35.67 o 
  -9   5  18      333.22      338.39     45.88 o 
  -8   5  18      188.60      206.46     38.75 o 
  -7   5  18      369.25      409.70     44.77 o 
  -6   5  18     1377.76     1506.70    116.12 o 
  -5   5  18      891.86      856.48     42.61 o 
  -4   5  18     1457.02     1427.34     67.11 o 
  -3   5  18      493.63      474.05     31.12 o 
  -2   5  18     2715.00     2710.18     56.27 o 
  -1   5  18       15.76       11.04     17.79 o 
   0   5  18      680.86      715.13     28.29 o 
   1   5  18      159.29      179.34     23.21 o 
   2   5  18     2641.85     2832.68     65.90 o 
   3   5  18      992.57      938.26     41.93 o 
   4   5  18       93.83      110.81     26.74 o 
   5   5  18     3313.85     3280.56     72.86 o 
   6   5  18      243.25      211.61     30.75 o 
   7   5  18     5014.07     5081.57     95.40 o 
   8   5  18       94.76      100.28     29.20 o 
   9   5  18     4571.69     4637.54     93.09 o 
  10   5  18      269.04      287.98     34.87 o 
  11   5  18      437.35      407.35     39.14 o 
 -13   6  18        5.59      -23.25     40.69 o 
 -12   6  18     5385.47     5582.22    139.85 o 
 -11   6  18        4.33      -27.89     37.06 o 
 -10   6  18     4289.29     4280.97    159.31 o 
  -9   6  18      115.06      180.62     42.77 o 
  -8   6  18     1426.57     1415.26     71.35 o 
  -7   6  18      694.25      656.26     97.11 o 
  -6   6  18       76.07       95.11     45.26 o 
  -5   6  18     4689.60     4416.70    114.53 o 
  -4   6  18     3493.52     3556.14    100.29 o 
  -3   6  18      558.75      484.12     36.47 o 
  -2   6  18     5984.40     6293.16     81.00 o 
  -1   6  18     1051.25     1018.51     34.93 o 
   0   6  18     2484.75     2531.49     49.80 o 
   1   6  18       74.31       68.34     21.14 o 
   2   6  18     1826.66     1867.70     48.08 o 
   3   6  18      193.61      109.34     27.22 o 
   4   6  18     2730.88     2718.81     66.92 o 
   5   6  18       91.29       98.04     28.94 o 
   6   6  18     1090.63     1017.89     57.77 o 
   7   6  18      762.80      802.72     42.96 o 
   8   6  18       29.83       31.32     28.35 o 
   9   6  18      941.87      931.43     47.04 o 
  10   6  18       47.09       18.92     30.72 o 
 -12   7  18       95.81       88.79     44.94 o 
 -11   7  18      843.02      890.00    105.07 o 
 -10   7  18      167.12      184.43     47.15 o 
  -9   7  18     1706.67     1686.22     78.98 o 
  -8   7  18      861.73      820.41    114.96 o 
  -7   7  18      924.82      945.61     60.27 o 
  -6   7  18     1678.35     1681.95     77.18 o 
  -5   7  18      518.57      484.64     48.52 o 
  -4   7  18      833.07      788.56     55.12 o 
  -3   7  18      885.23      840.72     57.01 o 
  -2   7  18      818.49      930.31     46.21 o 
  -1   7  18      560.77      580.88     28.87 o 
   0   7  18     2690.00     2820.96     54.19 o 
   1   7  18     1601.24     1685.39     44.13 o 
   2   7  18     5940.12     6055.83     82.41 o 
   3   7  18       32.42      108.06     30.19 o 
   4   7  18      961.69     1024.03     58.27 o 
   5   7  18      292.80      371.72     47.35 o 
   6   7  18       20.00       -9.46     28.44 o 
   7   7  18      991.53     1009.28     47.87 o 
   8   7  18     1374.91     1618.68     59.83 o 
 -10   8  18      168.75      111.20     46.11 o 
  -9   8  18      460.20      460.11     55.08 o 
  -8   8  18       26.08       60.46     42.73 o 
  -7   8  18     3228.49     3301.47    196.21 o 
  -6   8  18        4.64      -48.40     37.61 o 
  -5   8  18     1964.70     2019.48     85.18 o 
  -4   8  18      190.10      158.44     41.54 o 
  -3   8  18      745.06      716.93     58.43 o 
  -2   8  18       93.63       55.62     38.66 o 
  -1   8  18       15.28      -27.11     30.25 o 
   0   8  18     1001.80      949.92     39.65 o 
   1   8  18      204.04      201.56     25.78 o 
   2   8  18      391.44      440.38     29.42 o 
   3   8  18      794.89      809.11     35.35 o 
   4   8  18     2035.91     2058.42     57.37 o 
   5   8  18      808.18      904.87     46.20 o 
   6   8  18     2269.35     2318.54     68.23 o 
  -6   9  18     2842.99     3023.28    105.62 o 
  -5   9  18       20.66       -0.56     41.69 o 
  -4   9  18     2685.56     2609.24     95.85 o 
  -3   9  18       57.78       67.21     44.44 o 
  -2   9  18     1612.20     1732.11     80.80 o 
  -1   9  18      393.45      402.99     41.48 o 
   0   9  18       13.16       30.77     31.92 o 
   1   9  18     1747.33     1860.66     69.39 o 
   2   9  18     1167.75     1220.13     42.74 o 
   3   9  18     3109.64     3240.04     62.43 o 
  -9   0  19    12685.05    13010.34    212.36 o 
  -7   0  19    12251.25    12907.79    211.01 o 
  -5   0  19     5330.94     5365.21    112.08 o 
  -3   0  19        5.42      -36.73     24.48 o 
  -1   0  19     2155.82     1895.17     89.25 o 
   1   0  19     1764.89     1583.08     86.63 o 
   3   0  19     6235.26     5630.53    168.08 o 
   5   0  19     4901.54     4943.26    158.98 o 
   7   0  19     5155.39     4966.43    164.12 o 
   9   0  19      755.86      774.98     75.61 o 
  11   0  19      138.33      100.29     57.33 o 
 -13   1  19      540.97      623.14     71.79 o 
 -12   1  19      112.89       34.96     50.23 o 
 -11   1  19       27.77       12.08     44.32 o 
 -10   1  19      315.56      305.54     39.05 o 
  -9   1  19      452.34      449.28     39.85 o 
  -8   1  19       11.19        5.77     20.19 o 
  -7   1  19       24.67       48.30     20.46 o 
  -6   1  19      301.01      247.23     23.95 o 
  -5   1  19      302.17      238.92     34.88 o 
  -4   1  19      507.42      490.17     27.01 o 
  -3   1  19     1497.51     1568.01     37.21 o 
  -2   1  19        5.52       39.54     20.39 o 
  -1   1  19      884.72      907.22    127.16 o 
   0   1  19     2419.73     2228.21     68.84 o 
   1   1  19     2234.70     2320.22    105.73 o 
   2   1  19     6498.95     6342.48    127.69 o 
   3   1  19     1724.10     1821.73     95.71 o 
   4   1  19      396.85      437.08     44.96 o 
   5   1  19     2957.19     2891.66     84.48 o 
   6   1  19      621.90      694.65     49.58 o 
   7   1  19     2250.49     2082.19     75.54 o 
   8   1  19      707.69      743.22     78.10 o 
   9   1  19      873.53      907.86     60.99 o 
  10   1  19     2089.74     2054.56     75.68 o 
  11   1  19        6.67        2.00     30.15 o 
  12   1  19     2012.44     2226.08     70.65 o 
 -15   2  19     1272.64     1493.70    108.56 o 
 -14   2  19     4105.38     4121.68    158.17 o 
 -13   2  19      588.68      571.84     75.28 o 
 -12   2  19     3694.53     3612.22    133.13 o 
 -11   2  19      783.03      724.31     40.49 o 
 -10   2  19     2215.41     2139.58     59.72 o 
  -9   2  19       20.34       29.81     25.14 o 
  -8   2  19      103.61       44.68     24.69 o 
  -7   2  19        3.24      -21.25     19.10 o 
  -6   2  19     2807.19     2699.84     54.46 o 
  -5   2  19        7.09        3.34     28.00 o 
  -4   2  19     7449.24     7569.13    100.30 o 
  -3   2  19     1893.17     1817.01     44.95 o 
  -2   2  19     7780.04     7887.50    104.37 o 
  -1   2  19      245.59      259.38     29.59 o 
   0   2  19     4071.44     3929.14     94.38 o 
   1   2  19        6.19       46.16     29.20 o 
   2   2  19     6264.57     6185.58    126.18 o 
   3   2  19        3.35       -1.04     46.42 o 
   4   2  19     1794.95     1808.00     67.88 o 
   5   2  19       43.41       31.96     24.09 o 
   6   2  19      106.59      114.67     32.09 o 
   7   2  19      388.72      283.70     32.40 o 
   8   2  19     1065.13      939.28     45.41 o 
   9   2  19     1110.78     1125.81     50.51 o 
  10   2  19      761.63      766.52     44.88 o 
  11   2  19     3165.40     3461.69     82.47 o 
 -14   3  19      758.27      765.16    142.84 o 
 -13   3  19     1400.85     1598.53    130.09 o 
 -12   3  19     1142.78     1093.02     56.89 o 
 -11   3  19     1236.52     1201.66     84.23 o 
 -10   3  19      863.47      899.82     44.04 o 
  -9   3  19      472.42      427.90     34.73 o 
  -8   3  19     2191.87     2381.37     64.68 o 
  -7   3  19      546.22      539.06     36.75 o 
  -6   3  19     3953.85     4092.45     82.50 o 
  -5   3  19     1604.89     1672.55     64.01 o 
  -4   3  19     4953.48     4888.90     76.36 o 
  -3   3  19     3739.05     3733.57     81.80 o 
  -2   3  19      816.59      883.01     35.58 o 
  -1   3  19     1533.25     1463.12     51.08 o 
   0   3  19      296.17      298.30     35.29 o 
   1   3  19     2294.49     2257.44     73.00 o 
   2   3  19      708.15      711.10     46.81 o 
   3   3  19       41.95       67.52     25.53 o 
   4   3  19     1271.78     1147.54     46.50 o 
   5   3  19      144.69      195.97     28.96 o 
   6   3  19     2051.88     1939.29     59.38 o 
   7   3  19      427.29      439.66     35.82 o 
   8   3  19     1538.14     1605.90     57.76 o 
   9   3  19      567.58      510.72     38.69 o 
  10   3  19     1729.45     1679.10     59.57 o 
  11   3  19      739.56      923.42     79.06 o 
 -14   4  19        2.57      -17.63     39.97 o 
 -13   4  19      271.91      282.94     46.49 o 
 -12   4  19       15.41      -41.53     38.64 o 
 -11   4  19     1072.12     1020.12     61.58 o 
 -10   4  19       86.93       17.25     36.00 o 
  -9   4  19      563.62      601.52     62.25 o 
  -8   4  19      173.14      134.92     29.45 o 
  -7   4  19     1023.10     1032.68     47.81 o 
  -6   4  19      235.46      187.21     31.34 o 
  -5   4  19     1023.39     1147.91     47.81 o 
  -4   4  19      459.81      404.53     28.67 o 
  -3   4  19      360.38      406.87     29.16 o 
  -2   4  19     1227.97     1166.88     40.56 o 
  -1   4  19       52.63       49.46     25.32 o 
   0   4  19     2494.21     2569.78     66.13 o 
   1   4  19        9.55        7.91     23.72 o 
   2   4  19     3806.86     3723.63     75.19 o 
   3   4  19     1781.17     1878.82     55.61 o 
   4   4  19     2013.62     1938.58     57.03 o 
   5   4  19     1039.49     1054.53     47.77 o 
   6   4  19     4778.41     4563.47    103.14 o 
   7   4  19       20.55       23.60     27.64 o 
   8   4  19     2598.93     2815.92     72.95 o 
   9   4  19        0.14       14.33     29.60 o 
  10   4  19      418.61      373.54     40.05 o 
 -13   5  19      898.71      847.44     63.98 o 
 -12   5  19     1074.32     1194.86     70.59 o 
 -11   5  19      786.60      833.29     91.48 o 
 -10   5  19     4827.47     4765.14    182.09 o 
  -9   5  19       11.82      -14.87     37.01 o 
  -8   5  19     6146.50     6162.88    139.45 o 
  -7   5  19      331.05      351.36     46.75 o 
  -6   5  19     4167.64     4305.09     88.42 o 
  -5   5  19     1057.38     1084.09     49.66 o 
  -4   5  19     2284.42     2305.66     64.27 o 
  -3   5  19      749.60      662.44     33.15 o 
  -2   5  19       22.59      -32.07     21.38 o 
  -1   5  19     4520.12     4435.95     74.82 o 
   0   5  19      277.75      259.37     23.57 o 
   1   5  19     1832.82     1802.33     48.76 o 
   2   5  19     2752.68     2646.42     69.73 o 
   3   5  19       68.73       63.68     36.33 o 
   4   5  19     2875.48     2737.67     67.54 o 
   5   5  19      160.91      147.09     29.93 o 
   6   5  19     3871.35     4023.12     85.35 o 
   7   5  19       11.42       38.72     29.81 o 
   8   5  19     2299.72     2317.15     67.46 o 
   9   5  19      150.02      102.19     33.12 o 
 -12   6  19      778.94      756.03     71.13 o 
 -11   6  19      325.00      311.86     52.04 o 
 -10   6  19        0.52      -43.72     38.71 o 
  -9   6  19      193.78      261.83     46.63 o 
  -8   6  19        9.46       35.59     37.28 o 
  -7   6  19      402.66      456.08     48.56 o 
  -6   6  19      353.63      335.55     46.20 o 
  -5   6  19       31.12       80.28     33.36 o 
  -4   6  19      240.07      273.21     34.80 o 
  -3   6  19      620.22      654.24     58.46 o 
  -2   6  19      261.78      221.70     23.69 o 
  -1   6  19      698.03      730.06     31.49 o 
   0   6  19     1280.42     1152.29     37.91 o 
   1   6  19     3303.09     3181.73     64.67 o 
   2   6  19      538.40      436.02     30.98 o 
   3   6  19      127.33      125.87     34.54 o 
   4   6  19      819.07      885.62     49.34 o 
   5   6  19        4.45       15.21     28.87 o 
   6   6  19      641.18      622.40     41.88 o 
   7   6  19     2111.91     2276.26    157.97 o 
   8   6  19       24.66       40.15     30.17 o 
 -10   7  19      274.92      314.51     64.15 o 
  -9   7  19       44.21       33.49     42.69 o 
  -8   7  19      774.72      773.45     60.12 o 
  -7   7  19     1419.54     1305.63     75.82 o 
  -6   7  19     1498.87     1533.65     74.53 o 
  -5   7  19     1164.70     1062.01     66.26 o 
  -4   7  19      123.79      174.40     32.67 o 
  -3   7  19     1739.90     1850.97     63.38 o 
  -2   7  19      119.82      153.57     32.67 o 
  -1   7  19     2407.54     2421.13     69.70 o 
   0   7  19      792.85      813.62     41.50 o 
   1   7  19     1626.90     1543.64     43.02 o 
   2   7  19     1009.29     1039.88     41.89 o 
   3   7  19     3262.78     3448.69     70.21 o 
   4   7  19      637.07      664.83     41.03 o 
   5   7  19      951.67      971.44     47.60 o 
   6   7  19      173.75      105.42     33.44 o 
  -7   8  19     3546.38     4183.68    235.65 o 
  -6   8  19        4.67       38.32     41.94 o 
  -5   8  19     3247.17     3428.53    108.80 o 
  -4   8  19      488.64      505.22     54.53 o 
  -3   8  19      913.50      969.93     54.43 o 
  -2   8  19      739.15      744.89     45.71 o 
  -1   8  19       32.83       38.28     31.41 o 
   0   8  19        8.87      -25.40     30.43 o 
   1   8  19      367.56      415.63     29.82 o 
   2   8  19      166.93      250.56     31.22 o 
   3   8  19     2987.16     3154.21     68.83 o 
   4   8  19      917.83     1065.13     45.49 o 
  -8   0  20     1424.37     1440.68    111.41 o 
  -6   0  20      904.41      990.93     75.12 o 
  -4   0  20      210.67      167.92     65.70 o 
  -2   0  20       14.92       -6.10     29.65 o 
   0   0  20      257.18      225.18     49.19 o 
   2   0  20     2226.89     2172.01    103.09 o 
   4   0  20     1914.93     1921.77    101.82 o 
   6   0  20     3848.67     3826.00    144.12 o 
   8   0  20       55.02       26.57     51.02 o 
  10   0  20      208.82      209.53     60.98 o 
 -11   1  20      937.63     1071.10     91.63 o 
 -10   1  20     2404.41     2504.70    119.61 o 
  -9   1  20      668.07      717.93     48.28 o 
  -8   1  20     4991.23     5267.96    445.05 o 
  -7   1  20     5472.20     5545.10     82.35 o 
  -6   1  20     1593.47     1616.48     44.11 o 
  -5   1  20     4349.83     4450.12     71.84 o 
  -4   1  20      616.41      642.30     36.28 o 
  -3   1  20      867.94      872.30     35.89 o 
  -2   1  20      536.99      464.09     29.34 o 
  -1   1  20     4430.15     4395.33     84.49 o 
   0   1  20     1722.47     1794.55     66.44 o 
   1   1  20     3246.62     3426.94     89.94 o 
   2   1  20     2623.65     2862.11     83.03 o 
   3   1  20      685.21      554.92     44.68 o 
   4   1  20     2228.84     2350.15     79.95 o 
   5   1  20     1281.09     1360.15     64.60 o 
   6   1  20     8420.43     8660.34    166.59 o 
   7   1  20     5846.87     5593.46    127.86 o 
   8   1  20     1859.96     1988.62     78.96 o 
   9   1  20     2852.64     2921.61    132.36 o 
  10   1  20      566.13      600.35     54.28 o 
 -14   2  20      348.40      325.62     70.53 o 
 -13   2  20        0.78      -48.39     52.28 o 
 -12   2  20       76.16       60.04     56.69 o 
 -11   2  20      696.90      653.28     74.67 o 
 -10   2  20      140.86      128.58     29.48 o 
  -9   2  20      604.86      561.88     36.10 o 
  -8   2  20      182.16      247.85     30.95 o 
  -7   2  20      192.49      151.78     29.06 o 
  -6   2  20     2185.44     2232.74     51.90 o 
  -5   2  20        1.48        0.21     20.48 o 
  -4   2  20     2155.70     2209.44     58.34 o 
  -3   2  20      234.33      242.07     30.22 o 
  -2   2  20     1677.96     1841.63     55.61 o 
  -1   2  20       41.05       63.14     34.09 o 
   0   2  20     2787.15     2502.02     77.62 o 
   1   2  20       12.85       23.53     31.92 o 
   2   2  20     1514.27     1437.91     63.69 o 
   3   2  20      530.44      436.43     85.90 o 
   4   2  20        1.36        3.84     31.72 o 
   5   2  20      191.19      206.48     38.36 o 
   6   2  20      842.11      824.94     53.81 o 
   7   2  20     1055.61     1041.74     59.78 o 
   8   2  20      249.27      252.60     46.18 o 
   9   2  20     1759.26     1744.44     76.29 o 
  10   2  20      328.07      259.87     35.50 o 
 -13   3  20        0.51       -7.93     52.21 o 
 -12   3  20       31.58       45.44     39.11 o 
 -11   3  20      358.29      414.12     35.89 o 
 -10   3  20      508.03      546.83     39.32 o 
  -9   3  20      175.79      116.13     30.47 o 
  -8   3  20     1090.59     1068.85     48.02 o 
  -7   3  20     1932.14     1743.11     56.74 o 
  -6   3  20     1840.93     1777.42     56.79 o 
  -5   3  20     5144.75     5205.37     81.59 o 
  -4   3  20      223.34      254.70     25.70 o 
  -3   3  20     8925.40     8750.48    114.49 o 
  -2   3  20      329.12      313.38     31.81 o 
  -1   3  20     2958.09     3100.63     72.96 o 
   0   3  20     2678.22     2678.52     67.54 o 
   1   3  20     1322.36     1339.63     62.29 o 
   2   3  20      374.05      338.24     62.74 o 
   3   3  20       66.76       31.87     32.79 o 
   4   3  20      233.10      237.95     30.93 o 
   5   3  20      152.33      104.78     29.66 o 
   6   3  20        9.03      -35.03     25.69 o 
   7   3  20      145.71       95.42     34.45 o 
   8   3  20       65.24       77.52     30.44 o 
   9   3  20      112.50       70.36     31.62 o 
 -12   4  20       20.15       -8.06     38.31 o 
 -11   4  20     3643.51     3784.55     86.63 o 
 -10   4  20       16.12      -18.78     28.25 o 
  -9   4  20     3922.61     3887.29     86.19 o 
  -8   4  20       22.40       16.87     27.35 o 
  -7   4  20     4375.35     4475.45    143.63 o 
  -6   4  20      178.79      129.37     29.61 o 
  -5   4  20     1591.22     1488.12     61.62 o 
  -4   4  20      750.84      653.79     33.18 o 
  -3   4  20      195.00      168.84     25.26 o 
  -2   4  20        3.73       -5.92     21.35 o 
  -1   4  20     2580.84     2663.08     68.30 o 
   0   4  20      458.41      519.53     53.18 o 
   1   4  20     5187.21     5132.97    118.37 o 
   2   4  20       56.57       55.65     25.75 o 
   3   4  20     4866.90     4856.84     92.70 o 
   4   4  20      105.28      109.74     29.04 o 
   5   4  20     4999.88     4898.24     94.23 o 
   6   4  20      524.42      558.97     42.11 o 
   7   4  20     2535.92     2417.84     68.50 o 
   8   4  20      805.06      844.12     46.86 o 
   9   4  20      640.13      660.75     43.94 o 
 -11   5  20      961.77      972.00     64.96 o 
 -10   5  20       26.55       13.96     40.68 o 
  -9   5  20      762.29      790.72     58.84 o 
  -8   5  20        8.02       52.75     30.71 o 
  -7   5  20      820.55      790.22     44.67 o 
  -6   5  20      491.06      515.79     40.56 o 
  -5   5  20      612.93      462.76     39.09 o 
  -4   5  20        8.05       16.27     28.40 o 
  -3   5  20      113.64       59.40     28.26 o 
  -2   5  20       90.45       95.67     25.41 o 
  -1   5  20      429.37      345.95     36.14 o 
   0   5  20       56.76       49.16     28.26 o 
   1   5  20     1949.17     1854.18     50.49 o 
   2   5  20        2.65       -9.75     26.03 o 
   3   5  20     1034.71     1064.05     47.74 o 
   4   5  20      990.07      893.53     44.95 o 
   5   5  20     1025.49     1093.48     50.11 o 
   6   5  20      169.30      149.51     32.69 o 
   7   5  20       38.47       43.84     37.01 o 
   8   5  20      160.81      152.91     33.37 o 
 -10   6  20        2.11       -6.64     40.17 o 
  -9   6  20      375.41      429.94     53.24 o 
  -8   6  20     1058.25     1008.07     63.45 o 
  -7   6  20       95.82      146.68     41.69 o 
  -6   6  20     3695.36     3880.65     89.24 o 
  -5   6  20        5.53       30.90     29.36 o 
  -4   6  20     5706.10     5936.59    156.39 o 
  -3   6  20        1.52      -21.25     49.89 o 
  -2   6  20     4518.47     4639.66     95.65 o 
  -1   6  20       12.80      -12.68     20.46 o 
   0   6  20     3025.96     3250.38     65.92 o 
   1   6  20        1.68        4.67     24.95 o 
   2   6  20     1076.17     1232.19     46.97 o 
   3   6  20      688.12      679.37     42.23 o 
   4   6  20      176.94      186.97     32.56 o 
   5   6  20      724.50      725.77     55.13 o 
   6   6  20     1242.37     1259.57     54.36 o 
  -8   7  20       24.53       83.45     46.31 o 
  -7   7  20      140.58      117.77     44.65 o 
  -6   7  20      132.93       86.03     43.55 o 
  -5   7  20      453.12      350.77     48.37 o 
  -4   7  20       17.23      -31.91     29.59 o 
  -3   7  20     2543.35     2613.61     75.38 o 
  -2   7  20        7.45       25.35     30.98 o 
  -1   7  20     1520.22     1487.80     59.17 o 
   0   7  20       10.56       -0.34     23.68 o 
   1   7  20      212.16      151.78     28.85 o 
   2   7  20      233.23      225.10     29.78 o 
   3   7  20      582.52      649.79     38.29 o 
   4   7  20      846.99      934.73     49.53 o 
  -3   8  20      117.91      129.20     35.68 o 
  -2   8  20      944.02      963.79     52.07 o 
  -1   8  20      428.45      496.33     42.83 o 
  -7   0  21     2332.45     2321.61    104.56 o 
  -5   0  21        8.96      -20.69     29.82 o 
  -3   0  21     2479.70     2518.94    207.42 o 
  -1   0  21     6022.82     6298.38    456.54 o 
   1   0  21    12477.32    12459.88    297.14 o 
   3   0  21    14547.92    14920.23    345.84 o 
   5   0  21     5552.54     5677.52    183.89 o 
   7   0  21     1104.88     1113.37     91.56 o 
   9   0  21      232.04      274.43     65.26 o 
 -10   1  21      246.21      216.94     55.30 o 
  -9   1  21      329.04      327.47     41.73 o 
  -8   1  21      340.92      460.46     65.02 o 
  -7   1  21     1352.37     1365.74     67.03 o 
  -6   1  21      502.26      433.10     34.80 o 
  -5   1  21      558.74      534.90     36.06 o 
  -4   1  21       10.82      -21.01     26.80 o 
  -3   1  21      125.15      124.06     27.46 o 
  -2   1  21        3.63       -1.12     22.14 o 
  -1   1  21      253.98      244.21     27.50 o 
   0   1  21      597.50      722.71     67.63 o 
   1   1  21      196.33      283.14     38.74 o 
   2   1  21       24.57       38.20     33.26 o 
   3   1  21       36.27      104.40     37.85 o 
   4   1  21      532.03      531.19     47.63 o 
   5   1  21      387.13      319.44     45.52 o 
   6   1  21       24.15       61.50     37.06 o 
   7   1  21      558.84      600.84     53.21 o 
   8   1  21      162.70      185.26     43.93 o 
   9   1  21      509.24      562.42     54.04 o 
 -12   2  21      157.41      125.97     62.58 o 
 -11   2  21      233.52      343.92     68.99 o 
 -10   2  21     1181.87     1271.68     52.84 o 
  -9   2  21       27.35      -28.98     26.98 o 
  -8   2  21     2254.93     2312.75     67.07 o 
  -7   2  21      156.99      187.26     30.05 o 
  -6   2  21     5507.29     5547.75     99.57 o 
  -5   2  21       39.13       57.81     24.08 o 
  -4   2  21     7582.07     8152.96    158.76 o 
  -3   2  21      119.67      165.00     29.81 o 
  -2   2  21     2286.60     2407.54     73.84 o 
  -1   2  21     1047.69     1197.79     69.22 o 
   0   2  21     1030.30      982.76     46.41 o 
   1   2  21      142.08      174.43     49.88 o 
   2   2  21        4.14       18.62     33.62 o 
   3   2  21      552.30      520.23     47.41 o 
   4   2  21     1852.10     1783.59     74.01 o 
   5   2  21      218.75      240.02     42.84 o 
   6   2  21     3988.95     4090.09    108.44 o 
   7   2  21     1260.30     1399.18     72.24 o 
   8   2  21     3405.05     3847.20    108.78 o 
 -12   3  21      858.13      797.55     61.17 o 
 -11   3  21       24.22       43.15     31.49 o 
 -10   3  21      440.01      417.61     36.87 o 
  -9   3  21      627.32      690.84     53.24 o 
  -8   3  21      236.30      244.56     48.32 o 
  -7   3  21     1661.73     1595.31     55.41 o 
  -6   3  21       80.23       90.46     30.20 o 
  -5   3  21     2533.09     2463.27     69.06 o 
  -4   3  21      611.52      672.34     41.31 o 
  -3   3  21     1435.42     1363.24     90.24 o 
  -2   3  21     2834.77     2826.95     70.35 o 
  -1   3  21      762.85      787.11     42.80 o
[truncated: 9,502 more chars]
